# Supplementary material for: Bis[(1-methyl-1H-tetra­zol-5-yl)sulfan­yl]ethane
Source: Acta Crystallogr Sect E Struct Rep Online. 2011 Jun 18;67(Pt 7):o1669. doi: 10.1107/S1600536811021957 (PMC3151974; doi:10.1107/S1600536811021957)
Supplement: Supplementary file 2 [file e-67-o1669-Isup2.hkl]

# 
# h,k,l, Fc-squared, Fo-squared, sigma(Fo-squared) and status flag 
# 
data_I
_shelx_title ' xb4327 in P-1' 
_shelx_refln_list_code          4 
_shelx_F_calc_maximum      138.13 
_exptl_crystal_F_000       268.00 
_reflns_d_resolution_high  0.8377 
 
loop_ 
 _symmetry_equiv_pos_as_xyz 
 'x, y, z' 
 '-x, -y, -z' 
 
_cell_length_a     7.5905 
_cell_length_b     7.9958 
_cell_length_c    10.3978 
_cell_angle_alpha  95.206 
_cell_angle_beta   92.922 
_cell_angle_gamma 115.109 
 
_shelx_F_squared_multiplier     1.000 
 
loop_ 
 _refln_index_h 
 _refln_index_k 
 _refln_index_l 
 _refln_F_squared_calc 
 _refln_F_squared_meas 
 _refln_F_squared_sigma 
 _refln_observed_status 
   1   0   0      909.51      967.16     11.94 o 
   2   0   0      514.75      553.29     10.01 o 
   3   0   0      153.62      169.43      4.13 o 
   4   0   0     1589.62     1608.23     17.21 o 
   5   0   0      557.49      553.66     10.05 o 
   6   0   0      143.08      148.36      5.62 o 
   7   0   0       88.54      109.04      8.08 o 
   8   0   0       15.31       20.02      4.92 o 
  -8   1   0        0.24       -1.05      1.58 o 
  -7   1   0        0.72        1.40      1.40 o 
  -6   1   0        0.11       -0.18      1.05 o 
  -5   1   0        0.04       -0.23      1.32 o 
  -4   1   0      119.11      121.02      3.54 o 
  -3   1   0       18.70       18.39      1.03 o 
  -2   1   0      519.45      495.46      4.39 o 
  -1   1   0       26.02       22.98      0.93 o 
   0   1   0        0.07        0.00      0.18 o 
   1   1   0      459.68      388.76      6.67 o 
   2   1   0        4.75        1.93      0.62 o 
   3   1   0       76.94       85.37      3.23 o 
   4   1   0        1.47        2.80      0.97 o 
   5   1   0       16.14       11.10      1.90 o 
   6   1   0        0.05        0.44      1.84 o 
   7   1   0        0.04       -0.88      1.58 o 
  -8   2   0      182.66      175.24     10.89 o 
  -7   2   0        0.41        0.18      1.76 o 
  -6   2   0      617.87      582.44     16.86 o 
  -5   2   0        0.34        0.53      0.88 o 
  -4   2   0        2.03        3.57      0.73 o 
  -3   2   0      759.29      785.52      9.47 o 
  -2   2   0      433.43      442.67      6.32 o 
  -1   2   0     1117.17     1147.13     11.15 o 
   0   2   0      196.81      171.24      3.04 o 
   1   2   0      357.83      350.00      7.64 o 
   2   2   0      331.88      354.88      6.42 o 
   3   2   0      210.19      194.63      5.97 o 
   4   2   0      807.84      816.12     14.14 o 
   5   2   0        2.19       -0.13      0.90 o 
   6   2   0      147.79      169.33      6.95 o 
   7   2   0       15.43       14.57      3.86 o 
  -8   3   0        6.29        7.37      2.99 o 
  -7   3   0       87.95       90.78      7.90 o 
  -6   3   0       35.95       34.65      4.13 o 
  -5   3   0        2.51        2.19      1.14 o 
  -4   3   0        7.22        7.01      1.93 o 
  -3   3   0      574.93      584.19      8.20 o 
  -2   3   0      307.60      294.56      3.77 o 
   0   3   0      210.37      205.73      4.05 o 
   1   3   0       25.12       19.84      2.46 o 
   2   3   0      275.31      259.85      6.58 o 
   3   3   0       62.22       59.92      8.60 o 
   4   3   0       22.74        8.26      7.11 o 
   5   3   0        9.42       10.18      2.32 o 
   6   3   0        0.47       -0.35      2.11 o 
  -9   4   0       51.30       54.78      7.90 o 
  -8   4   0       56.18       68.48      7.55 o 
  -7   4   0      149.21      153.43      8.08 o 
  -6   4   0        3.26       -0.19      1.23 o 
  -5   4   0        0.04        0.18      0.74 o 
  -4   4   0      576.71      561.11      9.14 o 
  -3   4   0      318.76      326.39      6.32 o 
  -2   4   0      969.46      986.55      9.07 o 
  -1   4   0        6.40        1.92      1.14 o 
   0   4   0        4.22        3.34      0.84 o 
   1   4   0      384.75      410.40      7.38 o 
   2   4   0       17.68       13.69      1.85 o 
   3   4   0      483.24      489.64      9.91 o 
   4   4   0        2.66        4.92      2.81 o 
   5   4   0        7.14        3.34      2.99 o 
  -8   5   0       38.16       34.91      3.54 o 
  -7   5   0       43.29       40.01      3.41 o 
  -6   5   0       16.36       16.34      5.00 o 
  -5   5   0       41.89       39.58      4.74 o 
  -4   5   0      364.18      329.66      7.19 o 
  -3   5   0      432.62      472.87      6.28 o 
  -2   5   0      150.53      147.00      4.16 o 
  -1   5   0        6.69        9.65      1.40 o 
   0   5   0      166.95      159.86      4.56 o 
   1   5   0      235.29      243.37     10.01 o 
   3   5   0       43.45       33.71      5.44 o 
   4   5   0        0.73        1.05      2.46 o 
  -8   6   0        5.29        1.49      1.73 o 
  -7   6   0        1.00        2.28      1.61 o 
  -6   6   0        6.95        4.09      1.47 o 
  -5   6   0      372.50      383.52     10.27 o 
  -4   6   0       83.76       84.89      4.83 o 
  -3   6   0      345.42      360.63     14.75 o 
  -2   6   0       42.15       39.16      4.04 o 
  -1   6   0       10.29       10.36      2.63 o 
   0   6   0      449.24      495.87     15.28 o 
   1   6   0      103.44      108.34      7.73 o 
   2   6   0       24.37       31.96      5.79 o 
   3   6   0       41.45       48.81      7.02 o 
  -8   7   0        2.31        1.85      1.85 o 
  -7   7   0       29.91       27.82      3.29 o 
  -6   7   0       43.97       47.87      3.80 o 
  -5   7   0       49.21       51.66      5.62 o 
  -4   7   0      115.64      120.28      7.02 o 
  -3   7   0        1.30        0.18      1.93 o 
  -2   7   0       13.75       16.15      3.34 o 
  -1   7   0       22.62       31.26      4.57 o 
   0   7   0      109.64      120.98      8.25 o 
   1   7   0       51.48       54.26      6.85 o 
   2   7   0       12.73       18.26      4.92 o 
  -7   8   0       11.97        6.32      2.99 o 
  -6   8   0       37.64       35.29      4.92 o 
  -5   8   0        5.68        3.69      1.93 o 
  -4   8   0       57.01       39.86      5.09 o 
  -3   8   0       55.99       53.03      5.79 o 
  -2   8   0        0.14       -0.53      1.40 o 
  -1   8   0       73.22       85.86      7.55 o 
   0   8   0       39.89       45.30      6.32 o 
   1   8   0       40.52       48.29      7.02 o 
  -6   9   0      126.04      160.32      9.66 o 
  -5   9   0        5.77        5.62      3.16 o 
  -4   9   0        9.28        6.67      3.34 o 
  -3   9   0       33.73       44.95      5.97 o 
   1  -9   1        0.74       -1.23      1.93 o 
   3  -9   1       46.77       46.01      5.97 o 
   4  -9   1       96.47       99.91      7.90 o 
   5  -9   1       51.83       54.61      6.32 o 
   6  -9   1        2.62        5.44      3.16 o 
  -1  -8   1        6.91       12.82      4.21 o 
   0  -8   1        3.95        2.46      2.46 o 
   1  -8   1        2.52        0.70      2.28 o 
   2  -8   1       14.53       11.41      3.34 o 
   3  -8   1       44.23       38.10      5.09 o 
   4  -8   1        8.08        4.21      2.63 o 
   5  -8   1       11.44        6.85      2.81 o 
   6  -8   1        5.54        1.70      2.02 o 
   7  -8   1        8.27        4.88      3.34 o 
  -2  -7   1        3.63        4.74      3.16 o 
  -1  -7   1       96.90       88.15      7.90 o 
   0  -7   1       33.02       36.52      5.09 o 
   1  -7   1        7.03        6.67      2.28 o 
   2  -7   1        9.96        8.08      2.28 o 
   3  -7   1      121.38      138.19      7.55 o 
   4  -7   1        0.86        1.99      1.30 o 
   5  -7   1        2.12        1.49      1.37 o 
   6  -7   1        5.62        3.34      1.61 o 
   7  -7   1       83.14       83.51      4.89 o 
   8  -7   1        0.07        1.29      1.67 o 
  -3  -6   1       78.21       40.56      6.15 o 
  -2  -6   1       70.92       77.96      7.37 o 
  -1  -6   1       34.49       33.54      4.92 o 
   0  -6   1       42.71       38.28      4.74 o 
   1  -6   1      471.99      499.06      9.25 o 
   2  -6   1      292.53      311.74      7.01 o 
   3  -6   1      344.18      359.96      7.82 o 
   4  -6   1       35.77       33.71      4.57 o 
   5  -6   1        1.46        0.39      1.10 o 
   6  -6   1      237.20      231.96      7.46 o 
   7  -6   1       95.53       90.78      9.04 o 
   8  -6   1       41.10       38.93      3.92 o 
  -4  -5   1        0.36        1.05      2.46 o 
  -2  -5   1        3.89        6.85      2.46 o 
  -1  -5   1      118.71      111.89      4.42 o 
   0  -5   1       42.71       47.00      2.78 o 
   1  -5   1      667.86      708.59     13.08 o 
   2  -5   1      223.26      234.03      5.45 o 
   3  -5   1      126.54      135.49      4.61 o 
   4  -5   1      240.00      242.85      6.20 o 
   5  -5   1       20.16       22.21      2.32 o 
   6  -5   1      118.89      122.06      9.75 o 
   7  -5   1      125.02      145.24      5.82 o 
   8  -5   1       13.57       15.10      2.78 o 
  -5  -4   1       48.04       17.38      4.39 o 
  -4  -4   1      103.79       86.89     11.85 o 
  -3  -4   1       46.68       55.68      3.75 o 
  -2  -4   1       55.45       51.03      3.16 o 
  -1  -4   1      124.83      133.98      5.79 o 
   0  -4   1      290.20      300.44      8.08 o 
   1  -4   1      740.95      735.73     13.70 o 
   2  -4   1      381.60      346.37      6.26 o 
   3  -4   1       19.74       20.91      1.18 o 
   4  -4   1       58.05       71.64      3.12 o 
   5  -4   1      214.57      257.77     10.54 o 
   6  -4   1      260.69      246.75      6.79 o 
   7  -4   1      162.58      170.57     10.62 o 
   8  -4   1        0.49       -0.53      1.58 o 
  -6  -3   1        6.63        2.31      2.02 o 
  -5  -3   1        3.81        3.03      1.56 o 
  -4  -3   1       27.22       34.02      3.07 o 
  -3  -3   1      304.79      310.59     20.46 o 
  -2  -3   1      393.15      389.64     10.01 o 
  -1  -3   1        3.72       10.36      1.76 o 
   0  -3   1       80.54      107.46      4.21 o 
   1  -3   1      778.40      812.64     13.34 o 
   2  -3   1      434.52      459.58      6.57 o 
   3  -3   1       30.10       34.44      1.98 o 
   4  -3   1        9.29       14.75      1.65 o 
   5  -3   1      370.89      390.44     13.43 o 
   6  -3   1       96.47      108.34      7.37 o 
   7  -3   1        9.77        8.25      2.81 o 
   8  -3   1        0.08       -1.84      1.23 o 
  -7  -2   1       58.40       58.65      7.20 o 
  -6  -2   1      113.74      132.69      9.83 o 
  -5  -2   1      155.81      159.51      6.08 o 
  -4  -2   1        3.80        2.02      0.99 o 
  -3  -2   1       42.04       48.99      4.04 o 
  -2  -2   1      729.71      679.37     12.99 o 
  -1  -2   1     1999.69     1935.73     24.23 o 
   0  -2   1      406.21      431.61      7.90 o 
   1  -2   1      395.53      383.84      7.55 o 
   2  -2   1        0.40        0.31      0.29 o 
   3  -2   1      618.68      579.97      5.35 o 
   4  -2   1      793.19      792.70      7.45 o 
   5  -2   1      206.29      219.84      9.48 o 
   6  -2   1      134.26      148.55      8.60 o 
   7  -2   1        1.03        0.35      1.40 o 
   8  -2   1        2.13       -1.05      1.23 o 
  -7  -1   1        1.41        5.97      2.63 o 
  -6  -1   1        6.19        6.23      1.74 o 
  -5  -1   1        5.00        4.92      1.42 o 
  -4  -1   1        0.14       -0.18      0.88 o 
  -3  -1   1       37.58       39.33      3.34 o 
  -2  -1   1      216.06      193.68      5.97 o 
  -1  -1   1      210.43      199.82      5.09 o 
   0  -1   1      315.42      312.90      5.62 o 
   1  -1   1       11.77       12.84      1.49 o 
   2  -1   1       81.44       81.90      1.62 o 
   3  -1   1      446.94      449.76      8.60 o 
   4  -1   1       45.35       35.65      3.69 o 
   5  -1   1       37.91       36.87      4.21 o 
   6  -1   1       24.74       21.25      3.86 o 
   7  -1   1        0.25        0.53      1.58 o 
   8  -1   1       27.63       23.53      4.92 o 
  -8   0   1       93.81      115.36      9.83 o 
  -7   0   1      104.01       97.80      8.25 o 
  -6   0   1      159.29      137.57     21.77 o 
  -5   0   1        2.74        3.60      1.12 o 
  -4   0   1      202.16      190.34      7.73 o 
  -3   0   1     1729.67     1635.64     23.35 o 
  -2   0   1     3951.83     3781.20     40.74 o 
  -1   0   1     2381.97     2117.90     15.41 o 
   0   0   1       84.32       84.24      1.42 o 
   1   0   1     1301.95     1292.05     10.74 o 
   2   0   1     2983.46     3153.05     24.39 o 
   3   0   1     1468.10     1518.87     15.30 o 
   4   0   1      484.51      466.18      8.27 o 
   5   0   1       60.18       56.68      3.29 o 
   6   0   1      100.91      100.74      4.64 o 
   7   0   1       84.31       95.00      8.08 o 
   8   0   1       73.82       81.83      8.43 o 
  -8   1   1       12.84       15.80      4.21 o 
  -7   1   1        5.72        4.57      2.28 o 
  -6   1   1       20.97       34.06      4.74 o 
  -4   1   1      808.50      823.18     16.68 o 
  -3   1   1        9.42       17.63      2.11 o 
  -2   1   1      846.18      850.62      8.72 o 
  -1   1   1     3378.39     3241.03     18.45 o 
   1   1   1      707.96      671.71      7.12 o 
   2   1   1       27.76       28.76      1.65 o 
   3   1   1      982.74     1027.95     12.52 o 
   4   1   1       96.16      117.32      4.28 o 
   5   1   1       12.90       14.09      2.10 o 
   6   1   1        0.03       -0.63      0.97 o 
   7   1   1       28.54       34.77      5.44 o 
  -8   2   1        6.43       13.17      3.69 o 
  -7   2   1       22.17       20.02      4.21 o 
  -6   2   1       94.36       87.80      6.50 o 
  -5   2   1      203.21      184.65      5.19 o 
  -4   2   1      280.21      294.47      5.99 o 
  -3   2   1      130.37      126.91      3.45 o 
  -2   2   1      456.40      461.10      4.44 o 
  -1   2   1       19.99       22.84      1.05 o 
   0   2   1      727.35      739.86      7.11 o 
   1   2   1      297.75      274.80      5.62 o 
   2   2   1      301.09      317.65      7.73 o 
   3   2   1      196.26      221.23      5.72 o 
   4   2   1        4.29        3.34      1.32 o 
   5   2   1       41.55       37.63      3.42 o 
   6   2   1       28.60       39.76      6.94 o 
  -8   3   1        0.13        0.00      1.58 o 
  -7   3   1      109.10      103.07      7.55 o 
  -6   3   1      343.70      316.15      7.67 o 
  -5   3   1      499.58      493.86      8.89 o 
  -4   3   1        7.26        4.40      0.99 o 
  -3   3   1     1397.51     1509.35     11.07 o 
  -2   3   1        8.96        8.85      0.82 o 
  -1   3   1      710.39      746.19      8.01 o 
   0   3   1     2146.22     2261.49     19.67 o 
   1   3   1        3.54        1.76      0.61 o 
   2   3   1      418.28      405.69      7.38 o 
   3   3   1      119.89      117.33     11.24 o 
   4   3   1      425.91      415.88      9.42 o 
   5   3   1        2.45        1.40      2.11 o 
   6   3   1       81.91      117.12      9.48 o 
  -9   4   1       16.34       19.49      5.09 o 
  -8   4   1        7.49       11.94      3.69 o 
  -7   4   1       14.67       16.42      3.95 o 
  -6   4   1       63.46       67.80      3.75 o 
  -5   4   1      558.84      560.13      9.80 o 
  -4   4   1       62.87       65.80      5.27 o 
  -3   4   1        2.67        2.62      0.59 o 
  -2   4   1      121.90      124.01      2.81 o 
  -1   4   1       79.60       69.07      2.31 o 
   0   4   1      591.17      585.29      7.80 o 
   1   4   1      206.11      206.92      4.84 o 
   2   4   1        4.10        5.27      2.11 o 
   3   4   1        0.90        0.53      1.76 o 
   4   4   1       13.16        8.60      2.81 o 
   5   4   1       27.67       15.28      4.04 o 
  -8   5   1       25.07       31.89      3.50 o 
  -7   5   1       14.06       16.15      3.60 o 
  -6   5   1      530.61      512.02     10.27 o 
  -5   5   1      160.67      155.34      5.25 o 
  -4   5   1        7.30        6.07      1.67 o 
  -3   5   1        3.82        3.89      1.00 o 
  -2   5   1      710.16      756.45     11.68 o 
  -1   5   1      379.59      349.43     10.36 o 
   0   5   1      404.02      414.57     12.47 o 
   1   5   1      217.65      202.11      9.48 o 
   2   5   1      106.46      110.27      7.55 o 
   3   5   1       65.78       62.16      6.85 o 
   4   5   1       76.02       63.39      7.55 o 
  -8   6   1       48.85       45.79      4.05 o 
  -7   6   1        8.23        8.34      2.22 o 
  -6   6   1       85.61       79.69      7.02 o 
  -5   6   1        2.69        1.76      1.24 o 
  -4   6   1        1.04        1.20      1.05 o 
  -3   6   1       39.77       36.64      3.51 o 
  -2   6   1      219.62      246.36      8.96 o 
  -1   6   1       87.76       72.34      5.27 o 
   0   6   1        1.51        0.70      1.40 o 
   1   6   1       21.56       23.53      4.39 o 
   2   6   1        9.69        8.43      3.16 o 
   3   6   1       49.56       45.65      6.67 o 
  -8   7   1       43.79       52.75      4.55 o 
  -7   7   1       75.79       76.68      7.73 o 
  -6   7   1       10.31        9.61      2.10 o 
  -5   7   1        4.34        4.92      2.28 o 
  -4   7   1       31.75       27.04      4.04 o 
  -3   7   1      208.61      230.38     10.01 o 
  -2   7   1      134.81      129.06      7.37 o 
  -1   7   1       42.11       45.48      5.27 o 
   0   7   1       24.78       20.72      4.04 o 
   1   7   1        9.27       -0.35      1.23 o 
   2   7   1       23.60       25.11      5.44 o 
  -7   8   1        0.35        2.46      2.63 o 
  -6   8   1        4.03        1.40      2.28 o 
  -5   8   1        6.31       10.18      3.34 o 
  -4   8   1       12.05        8.25      3.16 o 
  -3   8   1       19.84       12.82      3.69 o 
  -2   8   1        5.31        4.74      2.63 o 
  -1   8   1        1.58        2.99      2.46 o 
   0   8   1        4.87        3.34      2.63 o 
  -6   9   1        1.65        0.53      2.81 o 
  -5   9   1      187.54      192.98     10.71 o 
  -4   9   1       23.35       24.23      5.09 o 
  -3   9   1      211.73      208.08     11.06 o 
   1  -9   2       31.88       36.17      5.97 o 
   3  -9   2       32.14       26.16      5.09 o 
   4  -9   2        5.05        3.16      3.16 o 
   5  -9   2       21.17       18.26      4.21 o 
   6  -9   2       14.46       11.06      3.69 o 
  -1  -8   2        3.07        0.88      1.76 o 
   0  -8   2       24.48       21.77      4.74 o 
   1  -8   2       81.83       78.49      7.20 o 
   2  -8   2        3.66        3.16      2.11 o 
   3  -8   2       40.00       45.30      5.27 o 
   4  -8   2       16.82       10.71      3.16 o 
   5  -8   2        5.42        5.80      1.90 o 
   6  -8   2       45.18       45.28      3.88 o 
   7  -8   2       14.66       19.39      3.15 o 
  -2  -7   2        0.00        0.70      1.58 o 
  -1  -7   2        4.92        5.27      2.81 o 
   0  -7   2       15.26       10.89      3.16 o 
   1  -7   2        3.92        0.53      1.40 o 
   2  -7   2        3.59        4.65      1.49 o 
   3  -7   2        0.00       -1.35      1.17 o 
   4  -7   2        4.00        3.16      1.49 o 
   5  -7   2        9.30       10.40      2.07 o 
   6  -7   2        0.01       -1.76      1.17 o 
   7  -7   2       14.28       12.33      2.60 o 
   8  -7   2        2.78        1.07      2.02 o 
  -3  -6   2        8.77        2.11      1.93 o 
  -2  -6   2      136.08      148.20      9.48 o 
  -1  -6   2      140.12      147.85      8.60 o 
   0  -6   2      400.93      387.36     11.24 o 
   1  -6   2      146.94      158.91      7.37 o 
   2  -6   2       42.01       45.30      4.57 o 
   3  -6   2      252.58      250.69      9.57 o 
   4  -6   2      220.31      230.27      6.32 o 
   5  -6   2      353.92      345.66     12.64 o 
   6  -6   2       99.84       92.14      5.44 o 
   7  -6   2        8.36        6.93      2.81 o 
   8  -6   2       22.29       22.76      3.16 o 
  -4  -5   2        2.35        3.34      2.63 o 
  -3  -5   2        0.85        1.34      0.90 o 
  -2  -5   2       10.11        5.62      1.93 o 
  -1  -5   2      116.70      111.15      6.15 o 
   0  -5   2       34.71       42.14      3.86 o 
   1  -5   2        4.95        1.93      1.23 o 
   2  -5   2        5.70        4.74      1.76 o 
   3  -5   2       47.25       44.01      2.81 o 
   4  -5   2      107.93      109.93      4.13 o 
   5  -5   2        0.05        1.40      0.99 o 
   6  -5   2        5.23        2.30      2.55 o 
   7  -5   2        5.48        6.10      1.80 o 
   8  -5   2       19.35       18.61      4.92 o 
  -5  -4   2       54.16       57.08      4.75 o 
  -4  -4   2       36.01       30.14      3.40 o 
  -3  -4   2      363.67      359.09     11.76 o 
  -2  -4   2      211.11      215.80      8.43 o 
  -1  -4   2      224.96      241.61      8.25 o 
   0  -4   2       28.16       24.93      2.81 o 
   1  -4   2        0.03        1.23      1.05 o 
   2  -4   2      342.36      349.91      7.02 o 
   3  -4   2      370.91      360.75      6.66 o 
   4  -4   2      304.94      297.93      9.04 o 
   5  -4   2      108.96      105.38      4.09 o 
   6  -4   2       28.59       29.62      2.78 o 
   7  -4   2      217.69      215.10     11.59 o 
   8  -4   2        0.10        0.18      2.11 o 
  -6  -3   2        0.02       -0.19      1.93 o 
  -5  -3   2        3.09        3.30      2.46 o 
  -4  -3   2        0.19       -1.05      1.05 o 
  -3  -3   2        9.67       13.70      2.63 o 
  -2  -3   2       67.55       81.83      4.92 o 
  -1  -3   2       31.37       31.26      2.99 o 
   0  -3   2       43.06       42.32      2.99 o 
   1  -3   2       31.78       41.26      3.34 o 
   2  -3   2        0.11        1.33      0.79 o 
   3  -3   2      114.33      115.16      5.91 o 
   4  -3   2       43.27       48.60      1.53 o 
   5  -3   2       12.76       10.86      1.65 o 
   6  -3   2        3.46        2.63      1.40 o 
   7  -3   2        2.82        3.86      1.93 o 
   8  -3   2        1.44        2.81      2.11 o 
  -7  -2   2       52.70       60.75      7.37 o 
  -6  -2   2        9.78       12.71      4.04 o 
  -5  -2   2       31.41       26.69      4.21 o 
  -4  -2   2      208.95      212.29      9.13 o 
  -3  -2   2     1452.12     1457.06     23.88 o 
  -2  -2   2        0.29       -0.18      0.53 o 
  -1  -2   2       43.62       37.93      2.81 o 
   0  -2   2     3466.56     3387.87     37.40 o 
   1  -2   2    19080.81    17052.54    233.66 o 
   2  -2   2      320.34      328.01      3.73 o 
   3  -2   2      457.13      443.23      4.90 o 
   4  -2   2      663.23      689.13      8.87 o 
   5  -2   2      224.30      227.39      9.66 o 
   6  -2   2       89.77       84.28      6.85 o 
   7  -2   2       51.13       46.18      5.97 o 
   8  -2   2       87.96       98.33      8.96 o 
  -7  -1   2        0.40       -0.35      1.40 o 
  -6  -1   2        0.63       -0.23      1.14 o 
  -5  -1   2       96.01       93.94      6.50 o 
  -4  -1   2      164.95      187.01      8.25 o 
  -3  -1   2       25.81       28.97      3.16 o 
  -2  -1   2       98.53       85.34      4.21 o 
  -1  -1   2       89.62       72.17      3.34 o 
   0  -1   2     1199.73     1103.05     10.62 o 
   1  -1   2     2443.12     2318.82     18.10 o 
   2  -1   2      121.75      143.66      3.16 o 
   3  -1   2       25.95       21.54      6.06 o 
   4  -1   2        3.85        3.24      0.84 o 
   5  -1   2       92.72      105.18      3.97 o 
   6  -1   2      158.71      150.66      8.60 o 
   7  -1   2       22.34       14.57      3.69 o 
   8  -1   2        3.20        5.09      2.81 o 
  -8   0   2       24.63       15.28      4.57 o 
  -7   0   2      110.68      106.06      7.90 o 
  -6   0   2        1.76       -1.23      0.88 o 
  -5   0   2      973.44      989.29     21.60 o 
  -4   0   2      296.70      228.45      8.60 o 
  -3   0   2      795.17      846.00     15.98 o 
  -2   0   2      546.79      534.68     10.36 o 
  -1   0   2     1049.69      991.71      7.25 o 
   0   0   2     2926.52     2905.74     29.94 o 
   1   0   2     1931.67     1783.46     14.59 o 
   2   0   2     1791.64     1903.64     16.88 o 
   3   0   2      113.34      148.62      4.15 o 
   4   0   2       98.00       92.32      3.65 o 
   5   0   2      667.47      666.22     11.44 o 
   6   0   2       17.44       24.23      4.21 o 
   7   0   2      145.32      168.04     10.18 o 
  -8   1   2       10.31        9.31      3.34 o 
  -7   1   2       13.01       17.91      4.21 o 
  -6   1   2       93.97       95.52      6.67 o 
  -5   1   2       40.12       36.52      4.21 o 
  -4   1   2       74.38       61.39      2.74 o 
  -3   1   2        2.47        2.60      0.88 o 
  -2   1   2      673.96      646.94      5.87 o 
  -1   1   2        0.09        0.28      0.26 o 
   0   1   2       20.72       21.48      1.76 o 
   1   1   2      922.77      939.17     13.17 o 
   2   1   2       57.27       57.87      2.32 o 
   3   1   2      108.78       98.61      3.58 o 
   4   1   2       46.30       38.69      2.79 o 
   5   1   2       59.02       60.19      3.84 o 
   6   1   2       47.83       51.50      6.06 o 
   7   1   2       14.90       15.45      3.86 o 
  -8   2   2       21.49       19.67      4.39 o 
  -7   2   2       21.90       34.06      5.27 o 
  -6   2   2      212.50      233.71     10.54 o 
  -5   2   2       58.53       66.25      3.20 o 
  -4   2   2      178.20      202.75      5.00 o 
  -3   2   2      199.20      182.36      3.03 o 
  -2   2   2       21.43       16.92      1.00 o 
  -1   2   2      498.40      496.10      5.48 o 
   0   2   2       13.72       13.17      1.93 o 
   1   2   2      116.73      129.33      6.58 o 
   2   2   2      250.09      307.47      5.91 o 
   3   2   2      146.36      150.14      6.15 o 
   4   2   2      436.68      475.25      9.70 o 
   5   2   2        7.10        9.82      2.11 o 
   6   2   2       16.71       16.86      4.04 o 
  -8   3   2       50.60       61.46      7.20 o 
  -7   3   2      247.93      266.90     12.29 o 
  -6   3   2      300.09      286.61      7.46 o 
  -5   3   2       34.95       36.18      2.70 o 
  -4   3   2        1.82        0.78      0.42 o 
  -3   3   2      696.72      727.80      7.11 o 
  -2   3   2     2250.95     2436.52     29.01 o 
  -1   3   2     1735.89     1877.11     15.36 o 
   0   3   2      158.36      168.74      6.50 o 
   1   3   2       54.20       59.21      2.14 o 
   2   3   2      119.66      122.15      3.83 o 
   3   3   2      449.85      439.16     14.05 o 
   4   3   2      253.24      252.33     11.41 o 
   5   3   2       22.75       30.03      5.27 o 
   6   3   2        0.07       -0.35      2.28 o 
  -9   4   2        2.44        6.32      3.69 o 
  -8   4   2       91.49       91.31      5.19 o 
  -7   4   2       13.50       13.01      3.34 o 
  -6   4   2        3.16        2.75      1.35 o 
  -5   4   2       89.64       99.63      3.95 o 
  -4   4   2      581.18      626.95      9.87 o 
  -3   4   2        0.41        0.74      0.50 o 
  -2   4   2      693.66      698.41      7.22 o 
  -1   4   2       50.30       57.96      1.84 o 
   0   4   2      547.40      594.38     14.40 o 
   1   4   2      418.96      420.72     12.82 o 
   2   4   2       11.58        9.83      2.63 o 
   3   4   2        1.25        1.58      1.76 o 
   4   4   2      107.69      138.02      9.31 o 
   5   4   2        0.17       -0.53      2.46 o 
  -8   5   2       65.79       66.92      4.75 o 
  -7   5   2       87.63       88.01      4.77 o 
  -6   5   2        0.05        0.53      1.12 o 
  -5   5   2      126.48      122.32     10.54 o 
  -4   5   2      257.80      246.01      6.20 o 
  -3   5   2      761.91      739.91      8.20 o 
  -2   5   2      232.31      242.49      8.08 o 
  -1   5   2       37.80       46.88      4.39 o 
   0   5   2       54.33       50.75      4.92 o 
   1   5   2      380.55      353.82     12.82 o 
   3   5   2      122.05      147.32      9.83 o 
   4   5   2       12.26       14.75      4.39 o 
  -8   6   2       14.08       14.52      2.70 o 
  -7   6   2       54.93       55.86      4.20 o 
  -6   6   2       84.58       71.12      4.28 o 
  -5   6   2       82.35       72.56      3.90 o 
  -4   6   2       68.43       73.57      5.44 o 
  -3   6   2       99.84      106.64      4.17 o 
  -2   6   2      111.28       98.68      5.62 o 
  -1   6   2        6.60        6.85      2.28 o 
   0   6   2      246.19      212.29     10.18 o 
   1   6   2      107.06       90.61      7.73 o 
   2   6   2       81.20       93.77      8.43 o 
   3   6   2        0.02        0.35      2.28 o 
  -8   7   2        0.52        2.97      1.97 o 
  -7   7   2        0.13        0.53      2.11 o 
  -6   7   2       96.51       88.85      7.02 o 
  -5   7   2      241.89      274.45     11.24 o 
  -4   7   2       40.18       46.53      5.09 o 
  -3   7   2      109.09      103.77      7.02 o 
  -2   7   2        0.48        0.00      1.58 o 
  -1   7   2       92.04       96.22      7.02 o 
   0   7   2       69.24       84.11      7.55 o 
   1   7   2       91.17      108.52      9.13 o 
   2   7   2       40.99       37.05      6.67 o 
  -7   8   2       11.81        6.50      3.16 o 
  -6   8   2        5.64        2.99      2.46 o 
  -5   8   2       56.43       54.26      5.97 o 
  -4   8   2        2.49        3.16      2.63 o 
  -3   8   2        9.60        4.04      2.81 o 
  -2   8   2       35.81       37.05      4.92 o 
  -1   8   2       11.68        9.48      3.16 o 
   0   8   2       49.91       48.29      6.67 o 
  -5   9   2       69.88       71.64      7.20 o 
  -4   9   2       16.43       12.64      4.21 o 
  -3   9   2       21.25       16.86      4.92 o 
   3  -9   3        0.33       -0.70      3.16 o 
   4  -9   3       33.04       26.34      4.74 o 
  -1  -8   3       26.36       30.38      5.79 o 
   0  -8   3       31.02       33.71      5.62 o 
   1  -8   3        0.16        0.53      1.76 o 
   3  -8   3       24.14       28.80      4.57 o 
   4  -8   3       73.59       89.62      4.94 o 
   5  -8   3       23.99       23.95      3.12 o 
   6  -8   3       13.47       10.54      3.51 o 
   7  -8   3        6.37       12.64      4.39 o 
  -2  -7   3       29.38       23.53      4.92 o 
  -1  -7   3        0.00        0.70      1.93 o 
   1  -7   3       65.80       58.65      5.27 o 
   2  -7   3       15.81       18.61      3.69 o 
   3  -7   3        2.25        0.97      1.22 o 
   4  -7   3        6.28        4.74      1.55 o 
   5  -7   3       50.71       64.64      4.01 o 
   6  -7   3       28.58       23.82      2.89 o 
   7  -7   3        0.07       -0.78      1.35 o 
   8  -7   3        4.51        2.81      3.34 o 
  -3  -6   3       99.86       98.51      8.78 o 
  -2  -6   3      167.33      187.18      9.31 o 
  -1  -6   3       13.50       13.87      3.16 o 
   0  -6   3        2.60        4.04      1.93 o 
   1  -6   3      102.87      112.20      6.50 o 
   2  -6   3      443.02      488.32     14.40 o 
   3  -6   3      451.09      471.00     19.49 o 
   4  -6   3       40.30       45.19      5.09 o 
   5  -6   3        0.40       -0.85      0.93 o 
   6  -6   3       38.71       39.33      5.79 o 
   7  -6   3      119.76      128.60      5.55 o 
   8  -6   3       90.97       85.13     10.01 o 
  -4  -5   3        5.29        8.03      2.19 o 
  -3  -5   3       28.04       23.70      4.04 o 
  -2  -5   3      174.96      178.93      8.78 o 
  -1  -5   3       37.94       41.26      4.21 o 
   0  -5   3        1.97        1.93      1.40 o 
   1  -5   3        0.63        0.35      1.05 o 
   2  -5   3       74.44       78.28      3.78 o 
   3  -5   3       12.85       14.33      1.75 o 
   4  -5   3        0.48        0.83      0.93 o 
   5  -5   3        5.16        4.47      1.47 o 
   6  -5   3       81.96       71.99      6.50 o 
   7  -5   3       37.71       34.86     10.80 o 
   8  -5   3        0.89        0.70      2.46 o 
  -5  -4   3       48.78       53.22      4.64 o 
  -4  -4   3       63.49       69.36      6.32 o 
  -3  -4   3       33.61       39.86      4.57 o 
  -2  -4   3       19.61       14.40      2.81 o 
  -1  -4   3       69.14       63.56      4.57 o 
   0  -4   3      374.01      352.94     10.54 o 
   1  -4   3       93.15       98.16      5.44 o 
   2  -4   3      238.43      240.37      5.13 o 
   3  -4   3       54.76       50.30      2.50 o 
   4  -4   3       22.70       18.55      1.88 o 
   5  -4   3      145.60      140.10      4.74 o 
   6  -4   3       83.14       89.44      4.16 o 
   7  -4   3       88.07       89.73      8.08 o 
   8  -4   3        2.84        1.76      1.93 o 
  -6  -3   3       26.83       41.46      4.35 o 
  -5  -3   3        8.06        7.90      2.81 o 
  -4  -3   3       89.68       83.23      6.15 o 
  -3  -3   3        4.45        2.81      1.58 o 
  -2  -3   3        1.80        1.93      1.40 o 
  -1  -3   3      287.60      266.55      8.43 o 
   0  -3   3      220.07      193.68      7.02 o 
   1  -3   3      606.80      694.47     14.40 o 
   2  -3   3       10.29        8.58      2.27 o 
   3  -3   3       10.31       14.02      1.33 o 
   4  -3   3      138.51      135.25      2.92 o 
   5  -3   3       30.22       36.00      4.57 o 
   6  -3   3      105.73       99.74      7.37 o 
   7  -3   3        3.23        1.58      1.76 o 
   8  -3   3       25.22       25.46      5.44 o 
  -7  -2   3       30.22       38.98      4.47 o 
  -6  -2   3       70.56       66.02      6.85 o 
  -5  -2   3      174.61      176.82      9.48 o 
  -4  -2   3       42.36       54.08      5.27 o 
  -3  -2   3        4.51        0.88      1.23 o 
  -2  -2   3      217.66      216.86      7.90 o 
  -1  -2   3      904.90      839.86     15.28 o 
   0  -2   3     1113.23     1089.22     12.04 o 
   1  -2   3      674.52      649.18      5.74 o 
   2  -2   3       34.32       44.98      1.37 o 
   4  -2   3      162.07      152.44      4.19 o 
   5  -2   3      252.51      269.88     11.06 o 
   6  -2   3      102.45       96.93      7.02 o 
   7  -2   3        1.22       -0.70      1.23 o 
   8  -2   3        0.39       -0.53      1.58 o 
  -7  -1   3       72.37       81.65      8.08 o 
  -6  -1   3       12.22        5.97      2.63 o 
  -5  -1   3       22.07       24.76      4.04 o 
  -4  -1   3      170.59      187.36      8.43 o 
  -3  -1   3      819.85      873.92     17.38 o 
  -2  -1   3      269.60      294.82      8.78 o 
  -1  -1   3       62.17       72.03      4.21 o 
   0  -1   3     8651.62     8357.09     77.70 o 
   1  -1   3     3104.94     3166.89     24.76 o 
   2  -1   3       55.32       58.56      2.27 o 
   3  -1   3       65.11       61.19      2.57 o 
   4  -1   3     1296.83     1392.40     16.00 o 
   5  -1   3       33.16       22.93      5.97 o 
   6  -1   3        5.46        5.44      2.11 o 
   7  -1   3        0.00        0.00      1.40 o 
   8  -1   3       49.78       57.77      7.20 o 
  -8   0   3       27.33       22.30      5.09 o 
  -7   0   3       38.48       40.03      5.97 o 
  -6   0   3      123.12      127.66      8.25 o 
  -5   0   3        3.66        1.23      1.40 o 
  -4   0   3       35.85       36.52      4.04 o 
  -3   0   3      394.12      349.60      9.83 o 
  -2   0   3      733.10      647.65      6.43 o 
  -1   0   3     1198.82     1141.66     19.40 o 
   0   0   3      232.02      224.35      2.70 o 
   1   0   3      258.50      257.05      4.52 o 
   2   0   3      449.89      460.38     12.91 o 
   3   0   3      608.91      584.92      9.00 o 
   4   0   3      199.73      192.85      7.46 o 
   5   0   3       34.09       34.32      2.92 o 
   6   0   3       13.67        8.78      2.81 o 
   7   0   3       13.61       17.03      4.04 o 
  -8   1   3       72.38       74.98      8.25 o 
  -7   1   3        6.15        4.21      1.93 o 
  -6   1   3      267.49      243.37     11.06 o 
  -5   1   3      267.24      273.05     10.54 o 
  -4   1   3      272.26      264.41      5.77 o 
  -3   1   3        4.36        1.63      0.72 o 
  -2   1   3     1000.93      999.73      8.36 o 
  -1   1   3      477.26      478.03      4.83 o 
   0   1   3       64.60       69.48      2.01 o 
   1   1   3      528.87      562.71      7.05 o 
   2   1   3       17.27       12.28      1.58 o 
   3   1   3      291.25      288.00      6.37 o 
   4   1   3      474.36      501.78      9.56 o 
   5   1   3      144.83      125.00      5.15 o 
   6   1   3       54.06       50.24      4.30 o 
  -8   2   3        5.96        4.39      2.46 o 
  -7   2   3       15.43       11.41      3.34 o 
  -6   2   3        0.12        0.88      1.40 o 
  -5   2   3        0.45       -0.32      0.80 o 
  -4   2   3      205.83      225.20      4.12 o 
  -3   2   3        5.28        6.64      0.87 o 
  -2   2   3       42.18       54.79      1.69 o 
  -1   2   3        3.33        3.37      1.32 o 
   0   2   3      120.13      138.72      5.44 o 
   1   2   3        8.46       14.54      1.49 o 
   2   2   3       50.99       62.87      2.60 o 
   3   2   3        2.38        4.08      1.14 o 
   4   2   3       10.41       12.30      3.07 o 
   5   2   3        2.29        0.18      1.58 o 
   6   2   3        0.02        1.40      2.11 o 
  -8   3   3       51.35       62.16      7.37 o 
  -7   3   3        0.39       -1.33      1.32 o 
  -6   3   3        2.58        3.53      1.93 o 
  -5   3   3      802.88      794.00     12.10 o 
  -4   3   3     1373.39     1345.61     11.61 o 
  -3   3   3      269.01      278.57      5.44 o 
  -2   3   3      481.69      503.66      5.75 o 
  -1   3   3      634.46      660.93     13.17 o 
   0   3   3      444.87      469.01     11.76 o 
   1   3   3     1368.39     1322.73     23.18 o 
   2   3   3      614.07      582.09     15.45 o 
   3   3   3       14.67       14.57      3.34 o 
   4   3   3       23.20       20.72      4.21 o 
   5   3   3       43.85       41.79      5.97 o 
  -8   4   3       12.80       12.96      2.60 o 
  -7   4   3       22.75       22.03      2.90 o 
  -6   4   3        0.47        1.58      1.24 o 
  -5   4   3       51.50       43.14      3.60 o 
  -4   4   3        1.57        2.18      0.88 o 
  -3   4   3       92.78       82.25      6.94 o 
  -2   4   3        1.08        1.09      0.52 o 
  -1   4   3      168.84      182.62      7.20 o 
   0   4   3        9.74       12.12      2.63 o 
   1   4   3        4.87        3.51      1.76 o 
   2   4   3       21.78       18.61      3.86 o 
   3   4   3        2.52        3.86      2.46 o 
   4   4   3        6.18       10.01      3.34 o 
   5   4   3        0.16        1.23      2.11 o 
  -8   5   3       15.89       13.41      2.60 o 
  -7   5   3      100.70      103.96     10.97 o 
  -6   5   3      192.98      177.88      8.17 o 
  -5   5   3      219.28      213.74      6.27 o 
  -4   5   3      125.14      118.10      4.25 o 
  -3   5   3       15.30       18.90      1.98 o 
  -2   5   3      427.75      436.87     11.76 o 
  -1   5   3      312.69      300.79     10.36 o 
   0   5   3      401.19      405.62     12.82 o 
   1   5   3      141.95      142.41      8.25 o 
   2   5   3        7.05        3.51      1.93 o 
   3   5   3       13.65        9.48      3.34 o 
   4   5   3      148.80      164.00     11.06 o 
  -8   6   3        0.12       -0.51      1.67 o 
  -7   6   3       29.43       26.88      3.22 o 
  -6   6   3        1.96        1.05      1.76 o 
  -5   6   3        6.79        6.32      2.63 o 
  -4   6   3       32.55       34.06      4.39 o 
  -3   6   3       16.09       19.07      2.32 o 
  -2   6   3       52.05       63.21      5.09 o 
  -1   6   3        4.63        2.46      1.58 o 
   0   6   3        7.47        5.62      2.28 o 
   1   6   3        1.78        1.58      1.58 o 
   2   6   3        0.04       -0.53      1.93 o 
   3   6   3       11.66       11.24      4.04 o 
  -8   7   3       78.75       84.99      7.55 o 
  -7   7   3       20.88       19.67      4.04 o 
  -6   7   3      154.57      154.52      8.78 o 
  -5   7   3       16.07       19.67      4.04 o 
  -4   7   3      218.47      209.31      9.83 o 
  -3   7   3       10.42        8.43      3.34 o 
  -2   7   3      281.27      307.11     11.59 o 
  -1   7   3      252.07      230.03     10.71 o 
   0   7   3        6.60        3.34      2.11 o 
   1   7   3       15.45       10.71      3.86 o 
  -7   8   3       34.10       33.01      5.44 o 
  -6   8   3       38.81       31.43      5.27 o 
  -5   8   3       22.67       32.48      5.27 o 
  -4   8   3        5.50        5.09      3.16 o 
  -3   8   3      102.74      122.74      8.43 o 
  -2   8   3       73.30       72.34      6.67 o 
  -1   8   3       16.35        6.85      3.16 o 
   0   8   3        2.27        1.76      2.46 o 
  -4   9   3       85.05       83.06      7.73 o 
   5  -9   4        0.66        2.99      2.81 o 
   2  -8   4       43.09       53.38      6.15 o 
   3  -8   4       39.62       29.85      5.09 o 
   4  -8   4        3.54        1.05      2.63 o 
   5  -8   4        6.75        5.27      2.63 o 
   6  -8   4       22.30       18.09      4.74 o 
   0  -7   4        0.03        1.23      1.93 o 
   1  -7   4       20.36       16.97      3.16 o 
   2  -7   4        0.79        0.88      1.76 o 
   3  -7   4        0.68       -0.18      1.58 o 
   4  -7   4        1.07        0.00      1.93 o 
   5  -7   4        0.71        0.18      1.93 o 
   6  -7   4       26.54       27.57      5.27 o 
   7  -7   4        0.05       -1.05      1.76 o 
  -3  -6   4       76.06       92.71      7.73 o 
  -2  -6   4       46.16       55.84      5.97 o 
  -1  -6   4      130.62      144.34      8.25 o 
   0  -6   4      127.79      128.88      7.55 o 
   1  -6   4      178.24      170.32      8.60 o 
   2  -6   4       46.76       36.35      4.74 o 
   3  -6   4       28.18       27.70      3.34 o 
   4  -6   4      185.40      194.02      5.84 o 
   5  -6   4       94.05      103.07      7.73 o 
   6  -6   4      109.77      117.82      8.96 o 
   7  -6   4       35.84       40.21      6.50 o 
   8  -6   4       39.76       30.73      6.15 o 
  -4  -5   4        3.49        0.00      1.40 o 
  -3  -5   4        0.41       -2.11      1.40 o 
  -2  -5   4        9.77        6.32      2.46 o 
  -1  -5   4        7.57        3.51      1.93 o 
   0  -5   4        6.74        8.43      2.28 o 
   1  -5   4        1.04        1.23      1.40 o 
   2  -5   4        0.10        0.34      0.93 o 
   3  -5   4        1.85        1.26      0.93 o 
   4  -5   4        7.52       11.34      1.65 o 
   5  -5   4       21.27       22.93      2.34 o 
   6  -5   4        0.99        1.40      1.93 o 
   7  -5   4       12.96        9.13      3.34 o 
   8  -5   4        0.34       -2.11      1.40 o 
  -5  -4   4        0.01        0.70      1.93 o 
  -4  -4   4        1.91        0.88      1.58 o 
  -3  -4   4        2.26        6.50      2.11 o 
  -2  -4   4      402.19      422.83     13.70 o 
  -1  -4   4        0.25        0.53      0.88 o 
   0  -4   4        9.56        8.43      2.11 o 
   1  -4   4      993.47     1043.72     20.37 o 
   2  -4   4     1581.28     1577.04     15.65 o 
   3  -4   4       43.44       47.44      2.42 o 
   4  -4   4       51.27       47.98      2.66 o 
   5  -4   4      275.24      269.90      6.38 o 
   6  -4   4       13.85       14.57      3.51 o 
   7  -4   4        0.29        0.18      1.58 o 
   8  -4   4        4.97        7.73      3.34 o 
  -6  -3   4       18.63       11.24      3.51 o 
  -5  -3   4        7.10        5.79      2.46 o 
  -4  -3   4       43.06       37.93      4.92 o 
  -3  -3   4      181.85      212.99      9.48 o 
  -2  -3   4      201.37      203.69      8.78 o 
  -1  -3   4      219.07      233.36      8.78 o 
   0  -3   4       99.42       96.75      5.27 o 
   1  -3   4       52.32       59.16      2.85 o 
   2  -3   4      737.45      706.36      9.13 o 
   3  -3   4      203.22      204.12      3.53 o 
   4  -3   4      141.80      142.02      5.53 o 
   5  -3   4       44.81       38.63      4.92 o 
   6  -3   4        1.96        2.46      1.76 o 
   7  -3   4       56.95       55.84      6.67 o 
   8  -3   4       14.74        6.67      2.81 o 
  -7  -2   4       49.83       56.89      7.37 o 
  -6  -2   4       11.54        3.86      2.28 o 
  -5  -2   4       24.96       21.95      4.21 o 
  -4  -2   4      227.72      237.40     10.18 o 
  -3  -2   4      100.52       83.06      5.62 o 
  -2  -2   4      614.81      625.28     15.10 o 
  -1  -2   4        5.22        4.04      1.40 o 
   0  -2   4       60.26       49.07      5.00 o 
   1  -2   4      221.35      226.99      5.12 o 
   2  -2   4      311.87      273.94      5.52 o 
   3  -2   4      463.09      439.74      7.55 o 
   4  -2   4        0.32        0.53      0.62 o 
   5  -2   4        1.85        1.23      1.23 o 
   6  -2   4       62.17       46.88      5.62 o 
   7  -2   4        2.06        0.00      1.40 o 
   8  -2   4       35.10       25.29      5.27 o 
  -7  -1   4        0.12        1.05      1.93 o 
  -6  -1   4        4.05        2.28      1.58 o 
  -5  -1   4       87.18      113.61      7.55 o 
  -4  -1   4      169.27      148.90      7.55 o 
  -3  -1   4      504.44      456.01     12.64 o 
  -2  -1   4      185.24      167.51      7.02 o 
  -1  -1   4      207.20      194.69      4.71 o 
   0  -1   4       89.26       88.34      2.92 o 
   1  -1   4      349.63      312.93      5.71 o 
   2  -1   4     1198.41     1124.80     12.70 o 
   3  -1   4      245.82      245.15     14.57 o 
   4  -1   4        3.97        3.18      1.05 o 
   5  -1   4       46.06       45.56      3.12 o 
   6  -1   4      103.95      107.29      7.73 o 
   7  -1   4       61.50       76.03      7.55 o 
  -7   0   4        0.49       -1.76      1.23 o 
  -6   0   4        3.58        3.86      2.28 o 
  -5   0   4      266.44      298.16     11.76 o 
  -4   0   4       32.98       46.36      4.57 o 
  -3   0   4      463.91      495.35     12.47 o 
  -2   0   4        1.31        0.46      0.47 o 
  -1   0   4      111.02       74.62      8.07 o 
   0   0   4      225.45      226.93      4.40 o 
   1   0   4      372.95      349.71      5.94 o 
   2   0   4      213.85      220.80      5.02 o 
   3   0   4      170.53      197.16     10.45 o 
   4   0   4      122.50      131.51      4.71 o 
   5   0   4      249.90      273.67      9.48 o 
   6   0   4       17.99       15.45      3.69 o 
   7   0   4        3.12        2.81      2.63 o 
  -8   1   4        0.32        2.63      2.46 o 
  -7   1   4       10.84       15.45      3.86 o 
  -6   1   4      185.42      195.61     10.18 o 
  -5   1   4      240.04      235.29     10.01 o 
  -4   1   4       51.27       57.13      2.91 o 
  -3   1   4       72.27       63.64      3.46 o 
  -2   1   4        5.41        5.51      0.97 o 
  -1   1   4      783.10      783.00      7.23 o 
   0   1   4     1160.57     1091.99     11.09 o 
   1   1   4      184.94      173.14      5.79 o 
   2   1   4       32.58       31.35      2.07 o 
   3   1   4       37.22       39.61      3.78 o 
   4   1   4       82.17       90.73      4.15 o 
   5   1   4      174.00      174.60      6.15 o 
   6   1   4       32.27       43.20      5.62 o 
  -8   2   4        1.40       -0.18      2.46 o 
  -7   2   4       38.99       36.52      5.44 o 
  -6   2   4       42.41       32.20      3.60 o 
  -5   2   4       44.61       61.53      3.37 o 
  -4   2   4      162.08      197.61      4.04 o 
  -3   2   4      647.70      678.93      7.55 o 
  -2   2   4      348.09      393.89      5.13 o 
  -1   2   4        0.57        1.23      0.51 o 
   0   2   4      625.62      725.94      7.95 o 
   1   2   4      718.11      735.15     11.59 o 
   2   2   4      226.36      222.00      5.13 o 
   3   2   4        7.68        8.25      2.63 o 
   4   2   4      165.75      177.70      9.13 o 
   5   2   4       38.61       38.45      5.44 o 
   6   2   4        1.41        2.81      2.81 o 
  -8   3   4       69.04       60.93      7.37 o 
  -7   3   4      167.88      176.90      6.57 o 
  -6   3   4      413.00      403.98      9.07 o 
  -5   3   4      277.87      280.39      6.99 o 
  -4   3   4        9.06       13.48      1.33 o 
  -3   3   4      249.91      249.12      4.38 o 
  -2   3   4     1412.36     1485.56     11.94 o 
  -1   3   4     1004.49     1045.30     18.44 o 
   0   3   4      688.59      650.74     14.93 o 
   1   3   4       21.38       22.83      3.51 o 
   2   3   4      241.14      226.16      9.66 o 
   3   3   4      284.71      293.24     11.94 o 
   4   3   4      194.96      232.48     11.24 o 
   5   3   4       76.82       85.16      8.08 o 
  -8   4   4        5.32        6.67      4.04 o 
  -7   4   4       42.40       41.43      7.90 o 
  -6   4   4      128.88      128.41      5.27 o 
  -5   4   4      197.73      186.75      5.76 o 
  -4   4   4       18.90       19.30      1.60 o 
  -3   4   4      101.83      109.79      2.96 o 
  -2   4   4      232.79      244.16      5.90 o 
  -1   4   4       54.90       59.00      4.39 o 
   0   4   4       18.06       15.98      2.99 o 
   1   4   4      241.78      231.08      9.83 o 
   2   4   4      288.51      265.32     11.41 o 
   3   4   4       31.67       32.66      5.09 o 
   4   4   4        7.16       10.01      3.34 o 
  -8   5   4       63.89       56.81      8.43 o 
  -7   5   4       17.55       15.56      2.78 o 
  -6   5   4       44.37       41.81      3.41 o 
  -5   5   4       44.78       40.26      3.15 o 
  -4   5   4      259.52      226.69      9.13 o 
  -3   5   4      145.32      137.09      4.75 o 
  -2   5   4      337.10      297.69     11.06 o 
  -1   5   4       78.63       77.61      5.44 o 
   0   5   4       21.46       21.60      3.86 o 
   1   5   4       44.21       41.97      5.27 o 
   2   5   4      163.11      157.15      9.48 o 
   3   5   4      113.84      115.01      9.31 o 
  -8   6   4       14.50       12.73      3.42 o 
  -7   6   4       40.42       32.31      4.92 o 
  -6   6   4        8.38       11.94      3.51 o 
  -5   6   4        3.77        4.57      2.46 o 
  -4   6   4      171.19      189.11      9.13 o 
  -3   6   4       20.98       40.21      3.15 o 
  -2   6   4       96.54       96.58      6.15 o 
  -1   6   4       13.03       10.01      2.81 o 
   0   6   4        0.54        4.39      2.11 o 
   1   6   4       80.31       89.73      7.90 o 
   2   6   4        8.69        7.55      3.34 o 
  -7   7   4        0.12        0.35      3.16 o 
  -6   7   4       29.42       27.22      4.92 o 
  -5   7   4       79.46       79.72      6.85 o 
  -4   7   4      100.14       98.51      7.37 o 
  -3   7   4       71.66       73.40      6.85 o 
  -2   7   4        3.42        1.93      2.11 o 
  -1   7   4       22.12       26.87      4.74 o 
   0   7   4        9.83        8.96      3.34 o 
   1   7   4       62.58       69.71      7.73 o 
  -6   8   4       20.50       16.68      4.57 o 
  -4   8   4       21.01       23.70      5.09 o 
  -3   8   4       58.03       56.19      6.85 o 
  -2   8   4       42.99       44.25      5.79 o 
  -1   8   4       48.49       57.77      6.85 o 
   4  -9   5        3.01        4.57      3.16 o 
   1  -8   5        3.89        3.16      2.63 o 
   2  -8   5        0.01        0.53      1.93 o 
   3  -8   5       29.26       26.87      5.09 o 
   4  -8   5       60.61       65.85      7.37 o 
   5  -8   5       11.82       16.86      4.21 o 
   6  -8   5        3.31        4.21      2.99 o 
  -2  -7   5       41.35       38.10      5.79 o 
  -1  -7   5        5.27        4.57      2.63 o 
   0  -7   5       15.78       21.95      4.39 o 
   1  -7   5        0.14        0.15      1.22 o 
   2  -7   5        6.96        9.66      3.16 o 
   3  -7   5       14.86       20.72      4.21 o 
   4  -7   5       22.73       17.38      4.04 o 
   5  -7   5        8.36        4.57      2.46 o 
   6  -7   5        0.93        0.70      2.28 o 
   7  -7   5        2.49       -1.76      2.11 o 
  -3  -6   5       19.11       18.79      4.39 o 
  -2  -6   5       48.75       54.96      6.32 o 
  -1  -6   5       65.53       64.27      6.32 o 
   0  -6   5        0.01        0.70      1.58 o 
   1  -6   5       43.59       47.59      5.44 o 
   2  -6   5       63.99       65.85      6.15 o 
   3  -6   5      144.43      152.24      9.13 o 
   4  -6   5       57.75       44.42      5.62 o 
   5  -6   5        1.54        3.69      2.46 o 
   6  -6   5       17.11       11.06      3.51 o 
   7  -6   5       32.39       33.01      6.32 o 
  -4  -5   5        0.07        1.58      1.76 o 
  -3  -5   5       37.86       40.21      5.44 o 
  -2  -5   5        2.53        1.23      1.76 o 
  -1  -5   5        2.30        2.99      1.76 o 
   0  -5   5       22.82       25.29      3.86 o 
   1  -5   5        4.12        2.28      1.40 o 
   2  -5   5       82.75       99.56      6.67 o 
   3  -5   5        5.27        3.51      1.76 o 
   4  -5   5       30.83       22.12      4.21 o 
   5  -5   5        0.31        1.05      1.76 o 
   6  -5   5        0.17       -0.35      1.93 o 
   7  -5   5       33.85       34.06      5.97 o 
   8  -5   5        1.14       -2.37      1.58 o 
  -5  -4   5        4.25        0.18      2.11 o 
  -4  -4   5       22.75       23.88      4.39 o 
  -3  -4   5       11.14        9.83      2.99 o 
  -2  -4   5        0.01        1.05      1.58 o 
  -1  -4   5        6.25        3.69      1.93 o 
   0  -4   5        8.72       10.01      2.63 o 
   1  -4   5       19.88       20.90      3.34 o 
   2  -4   5       95.02      107.44      9.57 o 
   3  -4   5        2.89        2.12      0.93 o 
   4  -4   5        0.97        0.70      1.40 o 
   5  -4   5        0.11       -0.18      1.05 o 
   6  -4   5       27.00       31.26      5.27 o 
   7  -4   5       15.67       12.12      3.86 o 
   8  -4   5        0.14       -1.40      1.76 o 
  -6  -3   5       48.27       51.27      7.02 o 
  -5  -3   5       32.15       32.48      5.44 o 
  -4  -3   5      111.45       97.28      7.02 o 
  -3  -3   5      276.33      290.43     11.76 o 
  -2  -3   5      115.96      126.25      7.37 o 
  -1  -3   5      143.00      166.11      7.73 o 
   0  -3   5        2.22        3.34      1.58 o 
   1  -3   5     3921.16     4201.10     47.90 o 
   2  -3   5      213.19      229.01      5.97 o 
   3  -3   5       85.09       69.61      3.21 o 
   4  -3   5        0.09        0.96      0.80 o 
   5  -3   5      391.01      417.91     14.93 o 
   6  -3   5       79.43       63.21      6.50 o 
   7  -3   5       16.15       15.10      4.21 o 
   8  -3   5       10.76       10.01      3.86 o 
  -6  -2   5       10.96       14.22      3.86 o 
  -5  -2   5       55.34       72.70      7.02 o 
  -4  -2   5       32.50       23.18      4.04 o 
  -3  -2   5        9.20       10.71      2.63 o 
  -2  -2   5       25.63       20.02      3.16 o 
  -1  -2   5      174.43      180.44      5.33 o 
   0  -2   5      234.59      223.88      5.52 o 
   1  -2   5      118.53      101.88      3.72 o 
   2  -2   5        2.45        7.12      1.24 o 
   3  -2   5       14.17       14.89      2.63 o 
   4  -2   5       70.69       74.87      3.54 o 
   5  -2   5       12.52        8.78      2.63 o 
   6  -2   5       12.13       15.63      3.69 o 
   7  -2   5        0.01        2.63      1.93 o 
  -7  -1   5       88.95      105.53      9.48 o 
  -6  -1   5        0.77       -0.88      1.40 o 
  -5  -1   5      403.01      413.17     15.10 o 
  -4  -1   5       24.13        3.69      1.58 o 
  -3  -1   5       39.82       33.36      3.86 o 
  -2  -1   5      123.78      111.29      4.15 o 
  -1  -1   5      515.72      505.65      8.63 o 
   0  -1   5      603.54      542.13      8.50 o 
   1  -1   5       56.63       54.87      2.67 o 
   2  -1   5       30.90       32.56      2.29 o 
   3  -1   5      148.94      163.02      6.06 o 
   4  -1   5      183.90      183.00      8.25 o 
   5  -1   5      454.14      477.91     10.00 o 
   6  -1   5       17.72        6.50      2.63 o 
   7  -1   5       46.68       29.32      5.27 o 
  -7   0   5        3.95        1.93      1.76 o 
  -6   0   5        3.41        4.74      2.46 o 
  -5   0   5        3.53        5.97      2.46 o 
  -4   0   5        5.88        3.69      1.93 o 
  -3   0   5       48.39       49.07      2.97 o 
  -2   0   5        0.02        0.25      0.53 o 
  -1   0   5        0.03       -0.12      0.41 o 
   0   0   5        0.06        0.49      0.47 o 
   1   0   5        0.13        0.18      0.55 o 
   2   0   5        5.98        5.50      1.17 o 
   3   0   5       46.55       49.26      2.98 o 
   4   0   5        0.93        1.56      1.01 o 
   5   0   5        2.52        1.21      1.04 o 
   6   0   5        1.25        0.18      1.40 o 
  -8   1   5       70.62       68.31      8.25 o 
  -7   1   5       54.30       60.05      7.37 o 
  -6   1   5       17.62       20.37      4.39 o 
  -5   1   5        6.83        3.34      1.76 o 
  -4   1   5       96.20       96.94      3.11 o 
  -3   1   5      877.74      868.59      9.10 o 
  -2   1   5       88.47       92.62      4.24 o 
  -1   1   5      780.69      766.01     32.05 o 
   0   1   5       31.99       39.35      2.01 o 
   1   1   5       10.98        9.44      1.35 o 
   2   1   5      415.51      436.81      7.80 o 
   3   1   5      150.87      147.84      4.88 o 
   4   1   5      145.24      164.35      8.60 o 
   5   1   5        5.11        6.67      2.81 o 
   6   1   5        2.32        5.44      2.99 o 
  -8   2   5        7.49        8.08      3.51 o 
  -7   2   5        0.82        0.53      1.58 o 
  -6   2   5       33.23       46.97      3.54 o 
  -5   2   5        6.24        3.99      1.42 o 
  -4   2   5       38.96       40.24      2.16 o 
  -3   2   5      221.20      221.96      7.20 o 
  -2   2   5        9.50        9.14      1.03 o 
  -1   2   5        7.56        5.79      0.97 o 
   0   2   5        8.45        9.27      2.72 o 
   1   2   5      132.74      133.80      6.85 o 
   2   2   5      150.53      157.68      7.90 o 
   3   2   5       34.36       24.93      4.04 o 
   4   2   5        0.00        0.53      1.40 o 
   5   2   5        0.75       -0.53      1.76 o 
   6   2   5       11.18        9.66      3.69 o 
  -8   3   5      123.33      130.29     10.01 o 
  -7   3   5       15.32       12.46      2.42 o 
  -6   3   5       39.93       46.37      3.50 o 
  -5   3   5      120.99       95.74      5.53 o 
  -4   3   5      710.86      720.44     10.96 o 
  -3   3   5      492.63      482.36      6.62 o 
  -2   3   5      568.62      553.75      6.63 o 
  -1   3   5      255.49      274.10      9.48 o 
   0   3   5      166.19      141.18      7.02 o 
   1   3   5      832.47      834.24     19.32 o 
   2   3   5      218.38      202.63      9.66 o 
   3   3   5       87.56       82.88      7.02 o 
   4   3   5        6.94        4.74      2.63 o 
   5   3   5       85.25       90.43      8.60 o 
  -8   4   5        0.49        0.03      1.80 o 
  -7   4   5        0.00        1.03      1.39 o 
  -6   4   5       55.07       53.23      7.37 o 
  -5   4   5        0.52        1.67      1.84 o 
  -4   4   5        6.82       10.88      2.11 o 
  -3   4   5      122.98      124.50      4.40 o 
  -2   4   5        1.67        1.75      1.05 o 
  -1   4   5       65.75       75.86      5.27 o 
   0   4   5        0.69        2.81      1.76 o 
   1   4   5       22.56       18.44      3.69 o 
   2   4   5       39.66       30.90      4.92 o 
   3   4   5        7.85        0.70      1.93 o 
   4   4   5        7.96        7.37      3.51 o 
  -8   5   5        0.05        0.53      1.60 o 
  -7   5   5       81.15       73.16      4.89 o 
  -6   5   5        0.03        1.58      2.28 o 
  -5   5   5      314.72      282.53     10.54 o 
  -4   5   5       79.90       64.97      5.44 o 
  -3   5   5      213.93      212.09     10.01 o 
  -2   5   5      168.66      159.41      8.52 o 
  -1   5   5      121.94      115.01      7.02 o 
   0   5   5      530.61      464.97     15.10 o 
   1   5   5       11.45        9.66      3.16 o 
   2   5   5       87.57       74.10      7.37 o 
   3   5   5        2.51        2.11      2.63 o 
  -7   6   5       32.11       31.08      5.09 o 
  -6   6   5      131.04      144.16      8.60 o 
  -5   6   5      184.99      202.46      9.66 o 
  -4   6   5        3.80        1.40      2.28 o 
  -3   6   5        5.10       -0.56      1.46 o 
  -2   6   5       83.18       96.21      8.69 o 
  -1   6   5      199.48      184.90      9.48 o 
   0   6   5       95.56       97.10      7.90 o 
   1   6   5       13.77       10.71      3.51 o 
   2   6   5        3.87        1.23      2.46 o 
  -7   7   5       20.63       14.93      4.57 o 
  -6   7   5       51.80       74.80      7.37 o 
  -5   7   5        2.73        1.05      2.81 o 
  -4   7   5        1.84        2.11      2.81 o 
  -3   7   5       52.09       58.65      6.32 o 
  -2   7   5       23.57       21.67      3.12 o 
  -1   7   5       48.20       57.77      6.50 o 
   0   7   5        2.75        3.86      2.81 o 
  -5   8   5        0.81        1.58      3.34 o 
  -4   8   5       17.13       16.51      4.92 o 
  -3   8   5      144.86      139.77      9.66 o 
  -2   8   5      120.37      128.60      6.55 o 
   0  -8   6       12.98       13.87      4.04 o 
   1  -8   6        4.36        3.51      2.81 o 
   2  -8   6       32.57       46.18      6.50 o 
   3  -8   6       18.99       26.69      5.09 o 
   4  -8   6        1.00        0.53      2.28 o 
   5  -8   6       14.06       12.12      4.39 o 
  -1  -7   6        5.46        4.92      2.81 o 
   0  -7   6        7.74        6.15      2.99 o 
   1  -7   6       17.05       16.96      2.79 o 
   2  -7   6       13.46       12.82      3.51 o 
   3  -7   6        6.85        3.34      2.46 o 
   4  -7   6        0.44        0.88      2.11 o 
   5  -7   6        7.41        4.57      2.81 o 
   6  -7   6       15.47       18.61      4.74 o 
  -3  -6   6        0.26       -0.35      2.28 o 
  -2  -6   6       10.50        9.31      3.51 o 
  -1  -6   6       75.47       79.72      7.37 o 
   0  -6   6        7.76        8.43      3.16 o 
   1  -6   6        4.66        5.27      2.46 o 
   2  -6   6      181.24      171.20      9.48 o 
   3  -6   6      111.70      124.14      8.43 o 
   4  -6   6        0.30        0.88      1.93 o 
   5  -6   6       12.33       15.28      4.21 o 
   6  -6   6       80.56       80.42      8.43 o 
   7  -6   6        1.20        4.04      2.99 o 
  -4  -5   6        3.63        4.04      2.63 o 
  -3  -5   6        1.43        2.46      1.93 o 
  -2  -5   6       19.74       23.18      4.57 o 
  -1  -5   6       32.58       35.82      4.92 o 
   0  -5   6       35.44       35.29      4.74 o 
   1  -5   6       35.38       32.66      4.74 o 
   2  -5   6       12.74        8.78      2.81 o 
   3  -5   6       38.73       43.02      5.44 o 
   4  -5   6        4.98        2.63      1.76 o 
   5  -5   6       27.67       33.01      5.44 o 
   6  -5   6       23.90       12.47      3.69 o 
   7  -5   6        7.24       17.56      4.39 o 
  -5  -4   6        5.05        4.21      2.46 o 
  -4  -4   6        4.76        9.13      3.51 o 
  -3  -4   6        8.21       12.12      3.34 o 
  -2  -4   6        0.27       -0.70      1.40 o 
  -1  -4   6       24.57       25.46      4.21 o 
   0  -4   6        0.03        0.00      1.05 o 
   1  -4   6       10.62       10.89      2.63 o 
   2  -4   6        6.24        4.07      1.30 o 
   3  -4   6        0.33        0.61      0.80 o 
   4  -4   6       10.02        8.08      2.46 o 
   5  -4   6        0.33        0.88      1.76 o 
   6  -4   6        0.66        1.76      1.93 o 
   7  -4   6        0.00       -2.11      1.58 o 
  -5  -3   6        9.63        4.21      2.46 o 
  -4  -3   6        3.39        3.51      2.28 o 
  -3  -3   6       74.78       92.36      7.02 o 
  -2  -3   6      360.29      363.30     12.99 o 
  -1  -3   6      351.98      386.13     12.82 o 
   0  -3   6       22.94       23.43      3.42 o 
   1  -3   6        0.02       -0.10      1.05 o 
   2  -3   6      193.16      187.58      5.79 o 
   3  -3   6      350.94      340.33      7.72 o 
   4  -3   6      212.23      195.03      5.86 o 
   5  -3   6       37.27       44.78      5.62 o 
   6  -3   6        0.56        0.88      1.76 o 
   7  -3   6       24.81       25.99      5.27 o 
  -6  -2   6       15.07       14.57      4.04 o 
  -5  -2   6        2.45        7.37      2.63 o 
  -4  -2   6       75.41       85.51      7.02 o 
  -3  -2   6       36.09       37.75      4.74 o 
  -1  -2   6       36.53       36.58      2.85 o 
   0  -2   6       76.71       79.24      4.83 o 
   1  -2   6       20.39       23.57      2.22 o 
   2  -2   6      103.60      105.00      4.02 o 
   3  -2   6       41.17       40.74      2.90 o 
   4  -2   6       65.76       64.99      3.54 o 
   5  -2   6       51.16       52.50      5.79 o 
   6  -2   6       24.68       22.83      4.74 o 
   7  -2   6        4.60        8.78      3.16 o 
  -7  -1   6        2.49        5.62      2.81 o 
  -6  -1   6        1.16        0.53      1.40 o 
  -5  -1   6       55.41       57.95      6.32 o 
  -4  -1   6      158.65      172.08      8.96 o 
  -3  -1   6       76.46       86.57      6.15 o 
  -2  -1   6      113.72      112.09      4.40 o 
  -1  -1   6       53.06       51.60      3.04 o 
   0  -1   6       61.37       56.89      2.86 o 
   1  -1   6      383.91      395.62      7.70 o 
   2  -1   6      179.09      174.55      5.15 o 
   3  -1   6      116.75      114.42      4.41 o 
   4  -1   6       68.93       79.58      3.97 o 
   5  -1   6        4.82        5.24      1.60 o 
   6  -1   6       80.03       80.07      7.20 o 
   7  -1   6       15.08       15.10      3.86 o 
  -7   0   6        5.49        5.44      2.99 o 
  -6   0   6       39.37       48.46      6.67 o 
  -5   0   6       71.94       61.28      6.32 o 
  -4   0   6       39.18        2.81      1.58 o 
  -3   0   6      108.53      137.23      4.89 o 
  -2   0   6      416.41      417.35      8.78 o 
  -1   0   6       55.18       52.28      3.51 o 
   0   0   6        4.82        5.77      1.00 o 
   1   0   6      271.30      275.05      6.25 o 
   2   0   6      213.80      228.00      5.87 o 
   3   0   6      144.75      150.00      5.14 o 
   4   0   6       22.97       27.28      2.79 o 
   5   0   6       95.30       84.86      4.65 o 
  -7   1   6       14.47        9.31      3.34 o 
  -6   1   6       31.40       34.06      5.44 o 
  -5   1   6      156.18      157.33      8.78 o 
  -4   1   6      291.28      285.02      5.44 o 
  -3   1   6       17.64       13.59      1.96 o 
  -2   1   6        7.94        5.80      1.16 o 
  -1   1   6      179.45      179.91      4.88 o 
   0   1   6      178.19      176.24      3.55 o 
   1   1   6      358.75      342.41      8.25 o 
   2   1   6      137.75      136.80      4.56 o 
   3   1   6        5.61        5.79      2.28 o 
   4   1   6        8.03       14.40      3.51 o 
   5   1   6       24.38       23.53      4.57 o 
   6   1   6       35.49       41.62      5.97 o 
  -8   2   6        0.45        1.93      2.81 o 
  -7   2   6       30.38       38.28      5.97 o 
  -6   2   6        1.69       -0.14      0.81 o 
  -5   2   6      476.25      481.84      7.72 o 
  -4   2   6        1.07        2.53      1.00 o 
  -3   2   6        0.03        0.91      0.67 o 
  -2   2   6       20.54       23.58      1.58 o 
  -1   2   6      627.45      680.98      9.91 o 
   0   2   6       77.84       79.54      5.27 o 
   1   2   6       51.53       53.91      5.09 o 
   2   2   6      167.60      169.45      8.43 o 
   3   2   6      285.31      259.17     11.24 o 
   4   2   6        2.76        0.00      1.58 o 
   5   2   6       38.91       44.78      6.15 o 
  -8   3   6        9.52        7.55      3.34 o 
  -7   3   6      102.72       92.63      7.37 o 
  -6   3   6       96.07      100.03      4.82 o 
  -5   3   6      217.27      228.82      6.62 o 
  -4   3   6       12.26       12.13      2.11 o 
  -3   3   6       64.84       54.45      5.46 o 
  -2   3   6      243.80      226.04      5.80 o 
  -1   3   6      594.20      588.25      9.80 o 
   0   3   6      224.58      228.09      9.66 o 
   1   3   6        6.90        5.62      2.11 o 
   2   3   6        2.91        2.81      1.93 o 
   3   3   6      100.61      110.10      8.08 o 
   4   3   6      119.79      114.84      8.60 o 
  -8   4   6       15.53       14.08      2.99 o 
  -7   4   6       11.15       12.20      2.61 o 
  -6   4   6       43.27       52.21      4.65 o 
  -5   4   6        0.24       -0.70      1.76 o 
  -4   4   6        3.88        2.75      1.22 o 
  -3   4   6      118.98      124.46      4.72 o 
  -2   4   6       24.18       28.10      2.67 o 
  -1   4   6      145.06      150.83      8.08 o 
   0   4   6        3.73        3.34      1.76 o 
   1   4   6       18.63        8.08      2.63 o 
   2   4   6       26.30       40.21      5.62 o 
   3   4   6       12.24        9.48      3.34 o 
   4   4   6       47.58       53.91      7.20 o 
  -7   5   6        2.79       -0.35      2.81 o 
  -6   5   6        1.74       -1.40      2.63 o 
  -5   5   6        5.88        8.25      3.16 o 
  -4   5   6       16.30       20.02      3.69 o 
  -3   5   6       23.61       19.59      2.47 o 
  -2   5   6       39.60       23.53      4.74 o 
  -1   5   6       27.29       14.75      3.34 o 
   0   5   6        0.82       -0.53      1.58 o 
   1   5   6        0.24        1.05      1.76 o 
   2   5   6       16.93       21.42      4.92 o 
  -7   6   6       19.71       28.80      5.27 o 
  -6   6   6        9.02        7.73      3.34 o 
  -5   6   6        3.75        2.81      2.81 o 
  -4   6   6      394.33      445.83     14.75 o 
  -3   6   6       44.81       48.87      3.79 o 
  -2   6   6      318.60      355.96      9.19 o 
  -1   6   6        0.16        1.93      1.76 o 
   0   6   6       30.16       26.34      5.09 o 
   1   6   6       32.45       33.19      5.79 o 
  -6   7   6       12.08       14.22      4.39 o 
  -5   7   6       13.98       15.98      4.57 o 
  -4   7   6       15.32       14.75      4.21 o 
  -3   7   6        0.56        2.28      3.69 o 
  -2   7   6       19.49       13.98      2.74 o 
  -1   7   6        0.74       -2.28      1.58 o 
   1  -8   7        0.61        1.23      2.63 o 
   2  -8   7        0.00        0.00      2.63 o 
   3  -8   7        2.48        2.63      2.81 o 
   4  -8   7       13.19        8.78      4.04 o 
  -1  -7   7        8.31        9.48      3.51 o 
   0  -7   7        4.87        2.63      2.63 o 
   1  -7   7        0.03        1.40      1.58 o 
   2  -7   7        0.01       -2.11      1.58 o 
   3  -7   7       22.47       10.36      3.16 o 
   4  -7   7       11.32       12.12      3.51 o 
   5  -7   7       12.07       10.71      3.69 o 
   6  -7   7        2.53        1.58      2.81 o 
  -2  -6   7        4.21       10.18      3.86 o 
  -1  -6   7        2.50       -2.11      1.40 o 
   0  -6   7        0.00       -1.40      1.58 o 
   1  -6   7        0.07        0.53      2.11 o 
   2  -6   7        4.14        4.39      2.28 o 
   3  -6   7       32.21       30.38      4.92 o 
   4  -6   7        0.00        1.40      1.93 o 
   5  -6   7        0.26       -0.70      1.76 o 
   6  -6   7        0.11       -0.35      1.93 o 
  -3  -5   7       16.02       21.77      5.09 o 
  -2  -5   7       85.74      115.54      8.78 o 
  -1  -5   7        6.91        3.16      2.11 o 
   0  -5   7        4.86        7.37      2.81 o 
   1  -5   7       47.33       41.62      5.44 o 
   2  -5   7      542.69      596.13     18.09 o 
   3  -5   7       19.23       15.95      7.11 o 
   4  -5   7       22.25       20.90      4.21 o 
   5  -5   7       28.22       30.55      5.62 o 
   6  -5   7       20.55       15.63      4.21 o 
   7  -5   7        5.80        8.60      3.51 o 
  -4  -4   7        0.01       -2.37      1.58 o 
  -3  -4   7        1.96        1.93      2.11 o 
  -2  -4   7        0.38        0.00      1.58 o 
  -1  -4   7        0.01        0.18      1.40 o 
   0  -4   7        2.31        1.23      1.12 o 
   1  -4   7        1.90        0.48      1.05 o 
   2  -4   7       12.06       11.93      2.11 o 
   3  -4   7        0.00        0.66      1.05 o 
   4  -4   7        0.14        2.28      1.76 o 
   5  -4   7        0.81        1.58      1.58 o 
   6  -4   7        4.74        0.70      1.76 o 
   7  -4   7        0.81       -0.70      1.76 o 
  -5  -3   7        0.03       -1.05      1.58 o 
  -4  -3   7      256.20      278.84     13.17 o 
  -3  -3   7       21.91       16.33      3.86 o 
  -2  -3   7       23.58       25.64      4.39 o 
  -1  -3   7       25.98       30.73      4.39 o 
   0  -3   7      186.81      197.21      6.39 o 
   1  -3   7      313.76      314.33      8.60 o 
   2  -3   7      147.42      156.17      5.45 o 
   3  -3   7       21.90       28.41      2.70 o 
   4  -3   7       26.04       27.85      2.78 o 
   5  -3   7       34.74       38.28      5.44 o 
   6  -3   7      156.25      174.54     10.71 o 
   7  -3   7        0.01       -0.70      2.11 o 
  -6  -2   7        0.26        0.35      2.11 o 
  -5  -2   7        0.21       -0.88      1.40 o 
  -4  -2   7        2.54        6.85      2.99 o 
  -3  -2   7        3.53        0.53      1.58 o 
  -2  -2   7        0.95        0.86      0.97 o 
  -1  -2   7        0.02       -0.44      0.62 o 
   0  -2   7        2.95        4.09      1.32 o 
   1  -2   7        0.34        0.73      1.05 o 
   2  -2   7        2.29        6.00      1.47 o 
   3  -2   7        0.58        0.96      0.80 o 
   4  -2   7        7.85        6.85      1.61 o 
   5  -2   7        1.70        2.46      1.76 o 
   6  -2   7        0.01       -0.53      1.58 o 
  -6  -1   7       23.13       14.57      4.57 o 
  -5  -1   7       20.64       23.00      4.57 o 
  -4  -1   7        5.27        5.09      2.46 o 
  -3  -1   7        5.64        3.78      1.49 o 
  -2  -1   7      208.63      220.37      9.13 o 
  -1  -1   7       17.83       18.76      2.22 o 
   0  -1   7      281.99      296.59      7.14 o 
   1  -1   7        5.29        2.21      1.67 o 
   2  -1   7       54.69       53.16      5.27 o 
   3  -1   7       94.53       96.53      4.57 o 
   4  -1   7       14.88       15.13      2.37 o 
   5  -1   7       99.21      113.37      9.39 o 
   6  -1   7        7.74        8.08      2.81 o 
  -7   0   7       12.38       24.41      5.44 o 
  -6   0   7       10.96        4.21      2.99 o 
  -5   0   7       42.69       57.77      6.50 o 
  -4   0   7        1.19        0.30      0.93 o 
  -3   0   7        8.95       12.75      2.02 o 
  -2   0   7      107.35      124.46      4.78 o 
  -1   0   7       85.15       85.48      3.86 o 
   0   0   7       59.20       60.28      4.83 o 
   1   0   7       20.39       18.31      2.07 o 
   2   0   7       10.10        7.62      1.52 o 
   3   0   7       15.76       15.59      2.11 o 
   4   0   7       44.55       45.83      5.27 o 
   5   0   7        9.70        7.90      3.16 o 
  -7   1   7       81.86      107.29      9.48 o 
  -6   1   7       22.38       29.32      5.44 o 
  -5   1   7        1.22        4.92      2.46 o 
  -4   1   7        2.98        8.64      1.48 o 
  -3   1   7      258.05      301.36      6.18 o 
  -2   1   7       68.40       66.46      3.35 o 
  -1   1   7      398.05      400.00      7.08 o 
   0   1   7       21.14       20.92      2.07 o 
   1   1   7       35.27       39.06      3.42 o 
   2   1   7      204.78      214.75      9.66 o 
   3   1   7       13.60        6.67      2.99 o 
   4   1   7       26.47       28.09      4.74 o 
   5   1   7       43.95       52.50      6.50 o 
  -7   2   7       30.19       29.15      5.62 o 
  -6   2   7       23.71       24.20      3.02 o 
  -5   2   7       26.15       24.88      2.24 o 
  -4   2   7       25.46       27.29      3.13 o 
  -3   2   7       95.43       98.84      3.52 o 
  -2   2   7      418.76      415.36      6.33 o 
  -1   2   7       59.76       57.31      4.48 o 
   0   2   7       19.12       14.40      2.99 o 
   1   2   7       47.74       58.12      5.62 o 
   2   2   7      116.96      120.98      7.90 o 
   3   2   7      135.75      142.05      8.96 o 
   4   2   7       31.11       42.32      5.79 o 
   5   2   7        0.71       -0.35      2.46 o 
  -7   3   7       38.08       38.54      3.84 o 
  -6   3   7       37.30       40.25      3.54 o 
  -5   3   7       21.36       19.63      2.60 o 
  -4   3   7      409.82      398.97     12.99 o 
  -3   3   7      231.82      221.31     12.55 o 
  -2   3   7       88.23       90.47      4.02 o 
  -1   3   7      232.29      230.93      6.32 o 
   0   3   7       20.20       15.28      3.34 o 
   1   3   7      606.09      565.93     17.21 o 
   2   3   7        7.49        5.09      2.28 o 
   3   3   7      114.30      113.61      8.25 o 
   4   3   7        0.76        1.93      2.46 o 
  -7   4   7        0.02        1.38      1.72 o 
  -6   4   7        1.85        3.51      2.99 o 
  -5   4   7       80.46       90.25      6.15 o 
  -4   4   7      174.22      190.85      6.02 o 
  -3   4   7        0.23       -0.84      1.23 o 
  -2   4   7       50.27       51.00      4.21 o 
  -1   4   7        0.64        0.01      1.67 o 
   0   4   7       81.83       79.02      6.85 o 
   1   4   7       70.79       67.08      6.67 o 
   2   4   7       40.10       43.55      5.97 o 
   3   4   7        6.29        2.63      2.63 o 
  -7   5   7        7.07       11.41      4.04 o 
  -6   5   7        0.45       -1.23      2.81 o 
  -5   5   7        5.13        3.34      2.81 o 
  -4   5   7        5.50        4.21      2.81 o 
  -3   5   7       24.79       29.57      4.48 o 
  -2   5   7       36.88       37.62      5.62 o 
  -1   5   7        5.86        1.23      1.93 o 
   0   5   7        2.88        3.69      2.46 o 
   1   5   7        2.62        3.16      2.28 o 
   2   5   7       10.35        3.16      2.28 o 
  -6   6   7      107.21      105.36      8.25 o 
  -5   6   7      149.29      163.65      9.31 o 
  -4   6   7       83.04       89.73      7.37 o 
  -3   6   7        1.18        1.25      1.69 o 
  -2   6   7      109.79      105.81      5.58 o 
  -1   6   7      143.10      157.68      9.66 o 
   0   6   7       75.74       66.55      7.20 o 
  -5   7   7        2.01        4.57      3.69 o 
  -4   7   7        0.24       -1.05      3.16 o 
  -3   7   7        1.71        4.21      3.86 o 
  -2   7   7        1.62        1.62      2.18 o 
   0  -7   8        4.96        3.69      3.16 o 
   1  -7   8        4.57        2.11      2.46 o 
   2  -7   8       10.34        7.02      3.16 o 
   3  -7   8       11.34        6.67      3.16 o 
   4  -7   8        1.80        1.05      2.63 o 
   5  -7   8        0.01        0.88      2.81 o 
  -2  -6   8        0.12        1.40      2.46 o 
  -1  -6   8        0.28       -1.93      1.58 o 
   0  -6   8        1.06        1.05      1.93 o 
   1  -6   8        0.37       -0.53      1.76 o 
   2  -6   8        3.96        4.04      2.46 o 
   3  -6   8        1.96       -1.05      1.93 o 
   4  -6   8        1.23       -2.90      1.93 o 
   5  -6   8        1.97        0.35      2.11 o 
   6  -6   8        0.03       -1.76      1.93 o 
  -3  -5   8        1.92        3.51      2.81 o 
  -2  -5   8        2.12        3.69      2.63 o 
  -1  -5   8       33.45       22.83      4.57 o 
   0  -5   8       36.25       57.95      6.50 o 
   1  -5   8       11.87       13.87      3.34 o 
   2  -5   8       18.43       18.96      4.04 o 
   3  -5   8        7.14        4.03      2.63 o 
   4  -5   8        6.26        7.73      2.81 o 
   5  -5   8       14.74        9.31      3.16 o 
   6  -5   8       13.82       13.52      4.21 o 
  -4  -4   8        0.32        0.70      1.93 o 
  -3  -4   8       15.03       20.90      4.74 o 
  -2  -4   8       45.00       51.45      6.50 o 
  -1  -4   8        0.39        0.35      1.58 o 
   0  -4   8        0.09       -0.53      1.40 o 
   1  -4   8       84.72       91.69      4.78 o 
   2  -4   8       39.30       42.70      3.59 o 
   3  -4   8        0.84        1.81      1.23 o 
   4  -4   8        1.67        3.69      1.93 o 
   5  -4   8       50.90       40.56      5.97 o 
   6  -4   8        2.06       -1.05      2.11 o 
  -5  -3   8       18.90       16.15      4.21 o 
  -4  -3   8        0.07        1.23      1.76 o 
  -3  -3   8       40.86       66.02      7.20 o 
  -2  -3   8       51.32       51.10      5.97 o 
  -1  -3   8      106.28      119.30      5.52 o 
   0  -3   8       84.86       92.65      4.59 o 
   1  -3   8        1.07        2.40      1.10 o 
   2  -3   8       73.40       84.13      4.32 o 
   3  -3   8       75.08       77.99      4.30 o 
   4  -3   8       68.98       70.14      4.38 o 
   5  -3   8       35.43       32.13      5.27 o 
   6  -3   8        1.82        1.76      2.28 o 
  -5  -2   8       25.00       27.22      5.44 o 
  -4  -2   8       35.04       32.13      5.27 o 
  -3  -2   8       10.01       21.77      4.39 o 
  -2  -2   8       36.21       40.93      3.65 o 
  -1  -2   8       72.78       67.81      4.22 o 
   0  -2   8        0.15        1.23      1.32 o 
   1  -2   8        0.44        1.40      0.97 o 
   2  -2   8       32.16       30.59      2.92 o 
   3  -2   8       31.67       33.73      3.51 o 
   4  -2   8       28.58       26.31      3.25 o 
   5  -2   8       37.71       43.90      5.79 o 
   6  -2   8       24.52       23.35      4.92 o 
  -6  -1   8        2.91        1.23      2.28 o 
  -5  -1   8        0.78        1.58      2.11 o 
  -4  -1   8       10.63       10.18      3.34 o 
  -3  -1   8       69.42       61.51      9.13 o 
  -2  -1   8       16.07       18.64      2.99 o 
  -1  -1   8        0.49        1.22      0.74 o 
   0  -1   8        2.76        1.33      0.88 o 
   1  -1   8        4.97        2.65      1.05 o 
   2  -1   8       49.45       57.98      3.72 o 
   3  -1   8       60.27       72.17      4.22 o 
   4  -1   8        0.09        1.05      1.30 o 
   5  -1   8        1.43       -1.20      1.26 o 
  -6   0   8        7.39        8.96      3.51 o 
  -5   0   8        3.75        3.16      2.28 o 
  -4   0   8      259.52      287.41      8.56 o 
  -3   0   8       64.43       75.83      4.27 o 
  -2   0   8        6.46        5.53      1.49 o 
  -1   0   8       64.41       59.92      6.06 o 
   0   0   8      183.47      184.82      4.69 o 
   1   0   8       38.68       33.16      3.16 o 
   2   0   8       87.92       95.70      4.42 o 
   3   0   8      110.60      124.14      7.90 o 
   4   0   8       22.86       27.22      4.74 o 
   5   0   8        0.20        1.93      2.63 o 
  -7   1   8        0.87       -0.53      2.28 o 
  -6   1   8       23.39       21.77      5.09 o 
  -5   1   8       18.10       20.14      2.99 o 
  -4   1   8       58.05       59.11      3.97 o 
  -3   1   8       26.18       22.98      3.34 o 
  -2   1   8        2.17        2.11      1.05 o 
  -1   1   8       17.30       16.65      2.19 o 
   0   1   8      100.59      109.04      6.67 o 
   1   1   8       31.76       36.17      4.92 o 
   2   1   8        8.01        9.48      3.16 o 
   3   1   8        6.86       10.89      3.34 o 
   4   1   8        0.34        1.76      2.46 o 
   5   1   8       14.03       12.82      4.04 o 
  -7   2   8       10.67       13.17      4.04 o 
  -6   2   8       31.77       39.02      4.13 o 
  -5   2   8       84.54       90.62      3.78 o 
  -4   2   8       53.80       59.59      3.04 o 
  -3   2   8       48.85       51.40      3.35 o 
  -2   2   8       29.84       25.29      3.86 o 
  -1   2   8       93.96       93.59      6.32 o 
   0   2   8      208.16      205.79      9.83 o 
   1   2   8       87.57       82.53      7.02 o 
   2   2   8       36.37       41.09      5.62 o 
   3   2   8        3.32        3.69      2.81 o 
   4   2   8       18.31       15.98      4.57 o 
  -7   3   8        8.27        9.39      2.61 o 
  -6   3   8        7.66        4.31      2.10 o 
  -5   3   8       28.93       21.07      3.86 o 
  -4   3   8        2.31        2.76      2.28 o 
  -3   3   8        9.78        9.19      1.85 o 
  -2   3   8       10.71        3.55      1.84 o 
  -1   3   8       32.37       27.57      4.39 o 
   0   3   8       64.67       50.39      5.79 o 
   1   3   8        0.95        0.18      1.58 o 
   2   3   8        2.23        1.40      2.28 o 
   3   3   8       10.21        3.86      3.16 o 
  -7   4   8       58.13       44.42      5.79 o 
  -6   4   8        5.14        4.92      3.51 o 
  -5   4   8       39.01       36.00      4.74 o 
  -4   4   8        9.04        9.91      4.48 o 
  -3   4   8      182.83      211.82      9.31 o 
  -2   4   8        5.30        0.66      1.40 o 
  -1   4   8      245.99      269.27      7.85 o 
   0   4   8       44.87       49.34      5.97 o 
   1   4   8        3.82       -1.23      1.93 o 
   2   4   8        4.66        3.86      2.81 o 
  -6   5   8        0.31        1.05      3.16 o 
  -5   5   8       11.97       14.57      4.04 o 
  -4   5   8        0.55        0.00      2.46 o 
  -3   5   8        0.50       -0.50      1.49 o 
  -2   5   8       33.29       42.86      3.91 o 
  -1   5   8        0.45        0.41      1.41 o 
   0   5   8        0.00       -2.28      1.58 o 
   1   5   8        0.22        1.93      2.28 o 
  -5   6   8       25.52       20.37      4.74 o 
  -4   6   8       87.76       75.50      7.02 o 
  -3   6   8       90.81       96.03      5.33 o 
  -2   6   8      126.80      141.79      6.52 o 
  -1   6   8       53.91       58.09      5.09 o 
   1  -7   9        0.05       -1.23      2.28 o 
   2  -7   9       19.89       11.59      4.04 o 
   3  -7   9       54.81       31.96      6.15 o 
  -1  -6   9        1.13       -2.63      1.76 o 
   0  -6   9        0.00        0.53      2.28 o 
   1  -6   9        1.99       -2.63      1.76 o 
   2  -6   9        0.18       -0.35      1.58 o 
   3  -6   9        6.59        2.28      2.11 o 
   4  -6   9        0.19       -0.35      1.23 o 
   5  -6   9        0.77       -1.05      1.93 o 
  -2  -5   9        3.42        2.46      2.81 o 
  -1  -5   9       13.57       23.18      4.74 o 
   0  -5   9        0.03        0.35      1.76 o 
   1  -5   9        7.53        8.08      2.81 o 
   2  -5   9       11.54        9.39      2.19 o 
   3  -5   9       16.31       17.76      3.02 o 
   4  -5   9        9.97        7.55      3.16 o 
   5  -5   9        0.00       -0.18      1.58 o 
  -3  -4   9        5.65        2.46      2.46 o 
  -2  -4   9        6.33        0.35      2.28 o 
  -1  -4   9        1.77        0.18      1.93 o 
   0  -4   9        0.98        1.23      2.11 o 
   1  -4   9        3.75        1.55      1.49 o 
   2  -4   9       23.24       23.20      2.92 o 
   3  -4   9       11.51        9.41      4.30 o 
   4  -4   9        2.62        0.18      1.93 o 
   5  -4   9        0.28       -0.35      1.58 o 
  -4  -3   9       21.74       29.85      5.79 o 
  -3  -3   9       10.67        8.78      3.69 o 
  -2  -3   9       33.58       37.58      5.79 o 
  -1  -3   9       18.32       13.52      2.54 o 
   0  -3   9       11.58        9.00      2.07 o 
   1  -3   9       74.82       80.39      9.75 o 
   2  -3   9       28.30       30.60      3.22 o 
   3  -3   9       29.94       29.77      3.27 o 
   4  -3   9       16.59       16.38      3.07 o 
   5  -3   9        1.00       -0.53      1.76 o 
  -5  -2   9        1.28        1.05      2.63 o 
  -4  -2   9        9.77       17.38      4.39 o 
  -3  -2   9        0.40       -0.88      1.58 o 
  -2  -2   9        0.01        0.88      1.12 o 
  -1  -2   9        2.19        1.59      1.14 o 
   0  -2   9       10.25        7.46      1.86 o 
   1  -2   9       15.75       21.83      5.44 o 
   2  -2   9        7.01        6.70      1.61 o 
   3  -2   9        2.07        1.31      1.67 o 
   4  -2   9        2.97        2.60      1.76 o 
   5  -2   9        5.32        2.81      2.28 o 
  -5  -1   9        0.04       -1.40      1.40 o 
  -4  -1   9        2.90        4.21      2.28 o 
  -3  -1   9       16.29       27.02      5.36 o 
  -2  -1   9       47.29       66.20      6.32 o 
  -1  -1   9        1.63        0.27      0.93 o 
   0  -1   9       41.51       36.86      3.35 o 
   1  -1   9        9.34        7.63      1.61 o 
   2  -1   9       48.33       49.79      9.48 o 
   3  -1   9       34.40       38.42      4.13 o 
   4  -1   9        0.41       -0.70      1.93 o 
   5  -1   9        0.20       -2.99      2.46 o 
  -6   0   9       33.70       44.07      7.02 o 
  -5   0   9       54.80       62.16      6.85 o 
  -4   0   9        3.11        0.96      1.39 o 
  -3   0   9        2.35        1.46      1.17 o 
  -2   0   9       29.67       28.96      3.16 o 
  -1   0   9      202.26      200.21      6.57 o 
   0   0   9       97.13      100.88      4.65 o 
   1   0   9       11.58       12.37      2.07 o 
   2   0   9        0.41        0.88      1.76 o 
   3   0   9       25.16       28.27      4.92 o 
   4   0   9       45.50       45.83      6.15 o 
   5   0   9       22.01       23.70      5.27 o 
  -6   1   9       34.58       59.17      7.55 o 
  -5   1   9       18.85       18.97      2.98 o 
  -4   1   9       64.98       69.87      4.59 o 
  -3   1   9       80.53       91.98      5.36 o 
  -2   1   9       80.27       85.15      4.41 o 
  -1   1   9       64.46       62.69      5.97 o 
   0   1   9       87.64       91.66      6.67 o 
   1   1   9        4.18        2.46      2.11 o 
   2   1   9      148.50      152.77      9.48 o 
   3   1   9       37.20       26.51      4.92 o 
   4   1   9       31.97       37.93      6.15 o 
  -6   2   9        7.67        4.04      2.81 o 
  -5   2   9        6.67        3.34      1.74 o 
  -4   2   9       29.78       33.01      4.92 o 
  -3   2   9      159.49      153.47      8.60 o 
  -2   2   9       24.09       31.26      4.57 o 
  -1   2   9       82.71       78.14      6.67 o 
   0   2   9       27.73       28.62      4.92 o 
   1   2   9       31.97       25.11      4.74 o 
   2   2   9       56.02       44.60      6.15 o 
   3   2   9       50.67       42.14      6.50 o 
  -4   3   9        6.29        9.31      2.99 o 
  -3   3   9        3.51        0.18      1.40 o 
  -2   3   9       49.34       43.37      5.27 o 
  -1   3   9       37.39       37.58      5.44 o 
   0   3   9        0.85        2.11      1.93 o 
   1   3   9        9.17        8.25      2.99 o 
   2   3   9        0.65        1.40      2.11 o 
  -6   4   9        6.61        5.09      3.69 o 
  -4   4   9       39.56       43.72      5.44 o 
  -3   4   9       67.97       65.14      6.50 o 
  -2   4   9       20.22       16.68      3.86 o 
  -1   4   9        5.72        0.00      1.58 o 
   0   4   9       14.29       12.29      3.51 o 
   1   4   9        6.63        7.37      2.99 o 
  -5   5   9        2.07       -0.18      3.34 o 
  -3   5   9        3.36        4.04      2.11 o 
  -2   5   9        6.92        5.79      2.81 o 
  -1   5   9       31.95       36.52      5.79 o 
   0   5   9        2.83        0.35      1.93 o 
   1  -6  10        0.26        0.88      2.28 o 
   2  -6  10       34.74       31.61      5.62 o 
   3  -6  10        5.13        1.58      1.93 o 
  -1  -5  10        1.00        1.40      2.11 o 
   0  -5  10        9.96        9.66      3.69 o 
   1  -5  10       10.45        9.83      3.34 o 
   2  -5  10        1.88        2.83      1.65 o 
   3  -5  10        0.70        1.38      1.43 o 
   4  -5  10        1.74        0.53      2.11 o 
  -2  -4  10        3.59        4.92      3.34 o 
  -1  -4  10        0.03       -1.23      1.76 o 
   0  -4  10       28.67       27.10      3.72 o 
   1  -4  10        9.89        9.66      2.23 o 
   2  -4  10        0.86       -0.32      1.30 o 
   3  -4  10        8.51        6.94      4.30 o 
   4  -4  10        0.06        1.58      2.11 o 
  -3  -3  10        0.05        0.70      2.81 o 
  -2  -3  10       17.23       24.76      5.44 o 
  -1  -3  10       18.67       18.56      3.02 o 
   0  -3  10        3.87        3.35      1.67 o 
   1  -3  10        0.44        0.09      0.99 o 
   2  -3  10        0.20        1.65      1.40 o 
   3  -3  10       13.50       12.18      2.47 o 
   4  -3  10       27.92       25.18      7.20 o 
  -4  -2  10        6.06        4.74      3.16 o 
  -3  -2  10       22.38       20.54      4.92 o 
  -2  -2  10       17.99       16.97      2.97 o 
  -1  -2  10        0.01       -0.28      1.76 o 
   0  -2  10       33.07       32.53      7.55 o 
   1  -2  10        8.85        4.13      1.59 o 
   2  -2  10        1.23        2.95      2.37 o 
   3  -2  10       10.33        6.30      1.85 o 
   4  -2  10       16.02       15.00      2.85 o 
  -5  -1  10        5.19        1.58      2.28 o 
  -4  -1  10        0.02        0.35      2.11 o 
  -3  -1  10        0.11       -1.51      1.01 o 
  -2  -1  10        0.00       -0.35      1.17 o 
  -1  -1  10        0.10        0.02      0.97 o 
   0  -1  10        0.14        0.08      1.30 o 
   1  -1  10        1.57        0.54      1.17 o 
   2  -1  10        0.68       -0.18      0.88 o 
   3  -1  10        0.46        0.35      2.28 o 
   4  -1  10        0.00        1.58      2.46 o 
  -5   0  10        8.84       14.22      4.04 o 
  -4   0  10       30.37       27.52      3.58 o 
  -3   0  10       71.40       89.45     12.38 o 
  -2   0  10       59.43       67.87      4.65 o 
  -1   0  10        5.39        7.00      1.76 o 
   0   0  10       20.37       17.91      3.86 o 
   1   0  10       47.82       69.18      6.85 o 
   2   0  10       69.91       90.96      7.73 o 
   3   0  10       22.45       26.87      5.27 o 
   4   0  10        4.00        5.97      3.86 o 
  -5   1  10        0.02       -0.43      1.30 o 
  -4   1  10        9.44        6.03      1.94 o 
  -3   1  10        3.17        6.32      2.63 o 
  -2   1  10        6.37        7.37      2.46 o 
  -1   1  10        0.02       -0.35      1.23 o 
   0   1  10        0.06       -0.53      1.40 o 
   1   1  10       12.62        8.43      3.16 o 
   2   1  10        0.08        1.40      2.46 o 
   3   1  10        3.67       -2.99      2.11 o 
  -5   2  10        0.98        0.00      1.93 o 
  -4   2  10       69.63       62.69      6.67 o 
  -3   2  10       25.13       32.84      4.92 o 
  -2   2  10       66.89       86.22      7.37 o 
  -1   2  10       22.75       18.26      4.21 o 
   0   2  10      113.88      103.25      7.90 o 
   1   2  10       91.44       90.96      8.60 o 
   2   2  10        2.14        1.23      2.63 o 
  -4   3  10        8.92       11.24      3.51 o 
  -3   3  10        0.55       -0.18      1.76 o 
  -2   3  10        3.34        2.11      1.76 o 
  -1   3  10        4.34        1.23      1.93 o 
   0   3  10        3.27        4.04      2.28 o 
   1   3  10        0.36       -0.53      1.58 o 
  -4   4  10        1.21       -1.40      2.11 o 
  -3   4  10        3.35        3.51      2.28 o 
  -2   4  10       15.21       20.19      4.39 o 
  -1   4  10       15.73       12.82      3.86 o 
   0   4  10       36.10       44.25      6.50 o 
   1  -5  11        0.80       -1.58      2.28 o 
   2  -5  11        1.47        2.81      2.46 o 
  -1  -4  11        1.21        1.58      2.46 o 
   0  -4  11        0.42        0.44      1.61 o 
   1  -4  11        2.76        1.26      1.35 o 
   2  -4  11       10.25        7.71      2.19 o 
   3  -4  11        4.26        2.88      1.69 o 
  -2  -3  11       12.10       22.30      5.62 o 
  -1  -3  11        7.90       11.23      2.65 o 
   0  -3  11        0.03        0.49      1.56 o 
   1  -3  11        8.08        7.01      3.34 o 
   2  -3  11        0.20        1.80      2.19 o 
   3  -3  11       17.06       19.40      3.10 o 
  -3  -2  11        2.03        4.21      2.81 o 
  -2  -2  11        0.24       -0.46      1.76 o 
  -1  -2  11        0.03        1.24      1.47 o 
   0  -2  11       10.42        6.53      4.30 o 
   1  -2  11        7.57        5.55      1.81 o 
   2  -2  11        4.20        5.62      2.63 o 
   3  -2  11        3.50        5.04      3.07 o 
  -4  -1  11       29.41       36.35      6.15 o 
  -3  -1  11       11.79        7.59      2.99 o 
  -2  -1  11        4.80        6.00      2.22 o 
  -1  -1  11        7.97        9.13      3.34 o 
   0  -1  11       58.03       53.81      4.53 o 
   1  -1  11        2.36        1.23      1.93 o 
   2  -1  11        0.48       -0.88      2.11 o 
   3  -1  11       22.58       25.29      5.27 o 
  -4   0  11       21.03       20.74      3.41 o 
  -3   0  11        0.05       -0.25      1.58 o 
  -2   0  11       42.73       45.23      6.58 o 
  -1   0  11       19.94       16.15      3.86 o 
   0   0  11       44.97       62.51      6.85 o 
   1   0  11       33.68       38.45      5.79 o 
   2   0  11        0.82       -2.63      2.11 o 
  -4   1  11        0.48        1.58      2.28 o 
  -3   1  11        1.87        6.15      2.46 o 
  -2   1  11        5.30        1.76      1.93 o 
  -1   1  11       17.15       22.30      4.57 o 
   0   1  11       16.10       10.89      3.34 o 
   1   1  11        0.01        2.81      2.63 o 
   2   1  11        2.94        4.21      2.99 o 
  -4   2  11        0.71       -0.70      1.93 o 
  -3   2  11        7.39        3.86      2.28 o 
  -2   2  11       26.95       28.62      5.09 o 
  -1   2  11       16.31       13.34      3.51 o 
   0   2  11        1.06        0.35      1.76 o 
   1   2  11        1.49        1.76      2.63 o 
  -3   3  11       40.55       42.84      6.15 o 
  -2   3  11        0.47        2.81      2.28 o 
  -1   3  11       22.87       23.70      4.92 o 
   0   3  11        4.55        4.39      2.63 o 
   0  -3  12        0.00       -0.40      1.84 o 
   1  -3  12        0.02        0.10      2.11 o 
  -1  -2  12        3.85        6.91      2.47 o 
   0  -2  12        3.73        3.61      2.05 o 
   1  -2  12        0.35       -0.47      1.67 o 
  -2  -1  12        1.07        0.12      1.57 o 
  -1  -1  12       13.51       14.13      2.74 o 
   0  -1  12        0.62       -0.53      2.11 o 
   1  -1  12        2.40        2.99      2.46 o 
  -2   0  12       27.60       21.42      4.74 o 
  -1   0  12       11.05        6.50      2.81 o 
   0   0  12       18.71       19.67      4.57 o 
   1   0  12       20.89       12.99      4.21 o 
  -2   1  12        0.92       -0.88      1.93 o 
  -1   1  12        3.14        2.81      2.28 o 
   0   1  12        0.52        0.88      2.28 o 
                                                 
